# Supplementary material for: Prevalence and risk factors of dry eye disease among University Students in Bangkok, Thailand
Source: PLoS One. 2021 Oct 1;16(10):e0258217. doi: 10.1371/journal.pone.0258217 (PMC8486107; doi:10.1371/journal.pone.0258217)
Supplement: S1 File — (XLS) [file pone.0258217.s001.xls]

## Sheet: Sheet1
ID	sex_gr (0 = female, 1 = male)	age (years)	university_gr	faculty_gr (1 = science, 2 = arts)	docterdx_gr	drysym_gr	irritationsym_gr	digital_hr/day	cl_gr	ded_gr	season (0 = rainy, 1 = winter)
1	0	19	2	1	0	0	0	14	0	0	0
2	0	18	2	0	0	2	1	13	1	0	0
3	0	19	2	1	0	1	0	4	0	0	0
4	1	18	2	1	0	1	1	6	0	0	0
5	0	19	2	0	0	1	1	3	0	0	0
6	0	18	2	0	0	1	0	3	0	0	0
7	0	18	2	0	0	1	1	6	0	0	0
8	0	19	2	0	0	1	1	8	0	0	0
9	1	18	2	0	0	0	1	10	0	0	0
10	1	19	2	1	0	1	1	10	0	0	0
11	0	18	2	0	0	0	1	8	0	0	0
12	1	19	2	0	0	0	0	4	0	0	0
13	0	19	2	0	0	2	1	8	0	0	0
14	0	18	2	0	0	1	1	8	0	0	0
15	0	18	2	1	0	0	1	6	0	0	0
16	0	18	2	0	0	1	1	5	0	0	0
17	0	19	2	0	0	1	1	7	1	0	0
18	0	18	2	0	0	0	1	5	1	0	0
19	1	19	2	0	0	0	1	5	0	0	0
20	0	18	2	1	0	0	0	6	1	0	0
21	1	18	2	0	0	1	0	15	0	0	0
22	0	18	2	0	0	0	1	10	0	0	0
23	1	18	2	1	0	1	1	9	0	0	0
24	0	19	2	0	0	0	1	12	0	0	0
25	0	18	2	0	0	0	1	5	0	0	0
26	0	18	2	0	0	0	0	12	0	0	0
27	1	18	2	0	0	1	1	12	0	0	0
28	1	18	2	0	0	1	1	5	0	0	0
29	0	19	2	0	0	0	1	8	0	0	0
30	0	18	2	0	0	0	1	16	0	0	0
31	0	18	2	0	0	1	1	6	0	0	0
32	0	18	2	0	1	1	1	3	0	1	0
33	1	18	2	0	0	1	1	4	0	0	0
34	1	18	2	1	0	1	1	9	0	0	0
35	0	18	2	1	0	1	1	17	0	0	0
36	1	19	2	1	0	1	1	8	0	0	0
37	0	19	2	0	0	1	1	8	1	0	0
38	0	19	2	0	0	1	1	9	0	0	0
39	0	18	2	1	0	0	1	6	0	0	0
40	1	19	2	0	0	1	0	5	0	0	0
41	0	18	2	0	0	1	1	10	0	0	0
42	0	18	2	0	0	1	0	9	0	0	0
43	0	18	2	0	0	1	1	7	0	0	0
44	1	18	2	0	1	1	1	5	0	1	0
45	1	19	2	1	0	1	1	6	0	0	0
46	0	19	2	1	0	1	1	3	0	0	0
47	0	19	2	0	0	0	1	6	0	0	0
48	1	19	2	0	0	0	1	8	0	0	0
49	0	18	2	0	0	1	1	14	0	0	0
50	0	19	2	0	0	1	1	12	0	0	0
51	1	19	2	0	0	1	1	5	1	0	0
52	0	18	2	0	0	0	0	15	1	0	0
53	0	18	2	1	1	2	1	6	0	1	0
54	0	18	2	0	0	2	2	13	1	1	0
55	1	19	2	0	0	0	1	10	0	0	0
56	0	19	2	0	0	1	1	4	0	0	0
57	0	19	2	0	0	1	1	15	0	0	0
58	0	19	2	0	0	1	1	5	0	0	0
59	1	19	2	0	0	0	1	4	0	0	0
60	1	19	2	0	0	0	1	6	0	0	0
61	1	18	2	0	0	1	1	6	0	0	0
62	0	19	2	0	0	1	1	7	0	0	0
63	1	18	2	0	0	0	1	14	0	0	0
64	1	18	2	0	0	0	1	14	0	0	0
65	1	18	2	0	0	1	0	8	0	0	0
66	0	20	2	0	0	2	1	5	1	0	0
67	0	18	2	0	0	1	1	8	0	0	0
68	1	19	2	0	0	0	1	5	0	0	0
69	1	18	2	0	0	0	0	12	1	0	0
70	1	21	2	1	0	1	1	15	0	0	0
71	1	18	2	0	0	1	2	7	1	0	0
72	0	18	2	0	0	1	2	8	0	0	0
73	0	18	2	0	0	1	2	10	1	0	0
74	0	18	2	0	0	0	1	4	0	0	0
75	0	19	2	0	0	0	0	4	0	0	0
76	0	18	2	0	0	1	1	10	1	0	0
77	1	19	2	0	0	1	1	5	0	0	0
78	1	18	2	0	0	0	1	5	0	0	0
79	0	18	2	0	0	1	2	4	0	0	0
80	0	18	2	0	0	1	1	5	0	0	0
81	1	18	2	0	0	1	1	8	0	0	0
82	1	18	2	0	0	1	1	5	0	0	0
83	0	18	2	0	0	0	0	5	0	0	0
84	0	18	2	1	0	0	2	12	0	0	0
85	1	19	2	0	0	0	0	5	0	0	0
86	0	18	2	0	0	1	2	3	0	0	0
87	0	19	2	0	0	1	1	6	1	0	0
88	0	19	2	0	0	0	1	8	0	0	0
89	0	18	2	0	0	0	1	24	0	0	0
90	0	18	2	0	0	1	1	6	0	0	0
91	0	18	2	0	0	1	1	12	0	0	0
92	1	19	2	0	0	1	1	6	0	0	0
93	1	19	2	0	0	1	1	6	0	0	0
94	0	19	2	0	0	1	1	4	1	0	0
95	0	19	2	0	0	0	1	12	0	0	0
96	0	18	2	0	0	1	1	12	1	0	0
97	1	18	2	1	0	1	1	4	0	0	0
98	0	18	2	0	0	1	2	12	0	0	0
99	1	18	2	0	0	1	1	4	0	0	0
100	0	18	2	0	0	1	1	4	0	0	0
101	1	18	2	0	0	0	1	3	0	0	0
102	0	19	2	0	0	1	1	15	0	0	0
103	1	19	2	0	0	1	2	4	0	0	0
104	1	18	2	0	0	1	1	12	0	0	0
105	0	19	2	0	0	1	1	12	0	0	0
106	0	18	2	0	1	2	1	10	0	1	0
107	0	18	2	0	0	1	0	7	0	0	0
108	0	18	2	0	0	1	2	12	0	0	0
109	0	19	2	0	0	1	0	12	0	0	0
110	0	19	2	1	0	1	0	5	1	0	0
111	0	19	2	1	0	1	1	3	0	0	0
112	0	19	2	0	0	1	1	6	0	0	0
113	0	19	2	0	0	0	1	5	0	0	0
114	0	18	2	0	0	0	0	10	0	0	0
115	1	19	2	0	0	0	1	8	0	0	0
116	1	19	2	0	0	1	1	3	0	0	0
117	0	18	2	1	0	0	1	3	0	0	0
118	0	19	2	0	0	0	0	5	0	0	0
119	0	19	2	0	0	0	0	5	0	0	0
120	0	18	2	0	0	0	0	18	0	0	0
121	0	19	2	0	0	1	2	20	1	0	0
122	0	18	2	0	0	1	1	3	0	0	0
123	1	18	2	0	0	1	1	12	0	0	0
124	0	19	2	0	0	2	2	18	0	1	0
125	0	18	2	1	0	3	2	10	1	1	0
126	1	18	2	0	0	0	1	4	0	0	0
127	0	19	2	0	0	0	1	8	0	0	0
128	0	18	2	0	0	1	1	4	0	0	0
129	0	18	2	0	0	0	1	8	1	0	0
130	1	19	2	0	0	1	1	5	0	0	0
131	0	18	2	0	0	1	1	8	0	0	0
132	0	19	2	0	0	1	1	3	0	0	0
133	1	18	2	1	0	1	1	10	0	0	0
134	0	19	2	0	0	0	1	17	0	0	0
135	0	19	2	0	0	1	1	8	1	0	0
136	0	18	2	1	0	1	1	8	0	0	0
137	0	19	2	0	0	1	1	12	1	0	0
138	0	18	2	0	0	2	1	12	0	0	0
139	1	19	2	0	0	0	0	10	0	0	0
140	0	18	2	0	0	1	2	8	0	0	0
141	0	18	2	0	0	1	1	15	1	0	0
142	0	18	2	0	0	0	1	10	0	0	0
143	0	18	2	0	0	1	1	7	0	0	0
144	1	18	2	0	0	0	1	10	0	0	0
145	0	18	2	0	0	1	2	10	0	0	0
146	0	19	2	0	1	0	0	4	0	1	0
147	0	18	2	0	0	0	1	12	0	0	0
148	0	18	2	0	0	2	0	12	0	0	0
149	0	18	2	0	0	1	1	14	0	0	0
150	0	18	2	0	0	1	1	10	1	0	0
151	0	18	2	0	0	1	1	6	0	0	0
152	1	18	2	1	0	2	1	15	0	0	0
153	0	19	2	0	0	0	1	2	0	0	0
154	1	18	2	0	0	0	0	12	0	0	0
155	0	19	2	0	0	1	2	10	0	0	0
156	0	19	2	0	0	1	1	10	1	0	0
157	1	18	2	0	0	1	2	12	0	0	0
158	0	18	2	0	0	1	1	6	0	0	0
159	0	18	2	0	0	1	1	16	0	0	0
160	1	19	2	0	0	0	1	8	0	0	0
161	0	19	2	0	0	0	0	5	0	0	0
162	0	19	2	1	0	1	2	8	0	0	0
163	0	19	2	1	0	1	1	8	0	0	0
164	0	18	2	0	0	1	1	8	0	0	0
165	1	18	2	1	0	1	1	10	0	0	0
166	0	18	2	0	0	0	0	8	0	0	0
167	0	19	2	1	0	1	1	6	0	0	0
168	1	18	2	0	0	0	0	12	0	0	0
169	0	18	2	0	0	1	1	12	0	0	0
170	0	18	2	0	0	0	1	12	0	0	0
171	0	18	2	0	0	1	1	12	0	0	0
172	0	18	2	0	0	1	1	12	0	0	0
173	0	19	2	0	0	1	1	6	0	0	0
174	0	19	2	1	0	1	1	6	0	0	0
175	0	18	2	1	0	0	1	7	0	0	0
176	0	18	2	0	0	1	1	4	0	0	0
177	0	18	2	0	0	1	1	4	1	0	0
178	0	18	2	0	0	0	0	12	0	0	0
179	1	18	2	0	0	1	1	10	0	0	0
180	0	19	2	0	0	1	1	7	0	0	0
181	0	18	2	0	0	1	1	6	0	0	0
182	0	19	2	0	0	1	0	12	0	0	0
183	1	19	2	0	0	0	0	6	0	0	0
184	0	19	2	0	0	1	1	6	0	0	0
185	1	18	2	0	0	1	1	7	1	0	0
186	0	18	2	0	0	1	1	6	0	0	0
187	0	19	2	0	0	1	1	5	0	0	0
188	0	18	2	0	0	1	1	10	1	0	0
189	1	18	2	0	1	1	2	18	0	1	0
190	0	19	2	0	0	2	2	6	0	1	0
191	1	19	2	0	0	1	1	2	1	0	0
192	1	18	2	0	0	0	0	7	0	0	0
193	0	18	2	0	0	1	1	12	0	0	0
194	1	19	2	0	1	3	2	8	0	1	0
195	1	18	2	0	0	1	1	8	0	0	0
196	0	19	2	0	0	0	1	14	0	0	0
197	0	19	2	1	0	1	1	10	0	0	0
198	0	18	2	0	0	1	1	12	0	0	0
199	0	20	2	0	0	1	2	12	0	0	0
200	0	18	2	0	0	0	1	20	1	0	0
201	0	18	2	0	0	1	2	6	0	0	0
202	0	18	2	0	0	1	0	7	0	0	0
203	0	24	2	1	0	1	1	12	0	0	0
204	1	20	2	0	0	1	1	5	0	0	0
205	1	18	2	1	0	1	1	9	0	0	0
206	0	18	2	0	0	1	1	8	0	0	0
207	0	18	2	0	0	0	1	5	0	0	0
208	0	18	2	0	0	0	1	1	0	0	0
209	0	18	2	0	0	1	1	10	0	0	0
210	1	18	2	0	0	1	1	12	0	0	0
211	0	18	2	0	0	1	1	5	0	0	0
212	1	18	2	0	0	2	2	12	0	1	0
213	0	19	2	0	0	1	1	10	0	0	0
214	0	19	2	0	0	1	1	12	0	0	0
215	0	19	2	0	0	1	1	7	0	0	0
216	1	20	2	0	0	0	1	12	0	0	0
217	0	19	2	0	0	1	1	6	1	0	0
218	0	19	2	0	0	1	1	10	0	0	0
219	0	19	2	0	0	1	2	10	1	0	0
220	0	19	2	1	0	0	1	15	1	0	0
221	1	19	2	0	0	1	0	10	0	0	0
222	0	18	2	0	0	1	1	4	0	0	0
223	0	19	2	0	0	0	2	6	0	0	0
224	1	18	2	0	0	1	1	10	0	0	0
225	0	18	2	1	0	1	1	2	0	0	0
226	1	18	2	0	0	0	1	5	0	0	0
227	1	18	2	0	0	1	1	9	1	0	0
228	0	19	2	0	0	1	1	12	0	0	0
229	0	19	2	1	0	0	1	8	0	0	0
230	1	18	2	0	0	0	1	14	0	0	0
231	1	19	2	0	0	0	1	12	0	0	0
232	1	19	2	0	0	0	1	7	0	0	0
233	0	18	2	0	0	1	1	12	0	0	0
234	0	19	2	0	0	1	1	17	1	0	0
235	0	18	2	0	0	1	1	6	0	0	0
236	0	19	2	0	0	1	1	3	0	0	0
237	0	18	2	0	0	0	0	12	0	0	0
238	1	18	2	0	0	0	0	4	0	0	0
239	0	19	2	0	0	0	0	9	0	0	0
240	1	18	2	0	0	0	2	10	0	0	0
241	0	18	2	0	0	0	1	7	0	0	0
242	0	18	2	0	0	1	1	10	0	0	0
243	0	18	2	0	0	1	1	12	1	0	0
244	1	18	2	0	0	1	0	12	1	0	0
245	0	18	2	0	0	2	2	10	0	1	0
246	0	18	2	0	0	1	1	8	0	0	0
247	0	18	2	0	0	1	1	20	0	0	0
248	0	20	2	1	0	1	1	10	1	0	0
249	1	19	2	1	0	2	2	15	1	1	0
250	0	23	2	1	0	2	0	5	0	0	0
251	0	18	2	0	0	0	1	10	0	0	0
252	0	19	2	0	0	1	1	12	0	0	0
253	0	18	2	0	0	1	1	16	0	0	0
254	0	18	2	0	0	1	1	10	1	0	0
255	0	19	2	0	0	0	1	10	0	0	0
256	0	19	2	0	0	0	1	6	0	0	0
257	0	18	2	1	0	1	0	10	1	0	0
258	0	18	2	0	0	1	1	16	0	0	0
259	0	19	2	0	0	0	1	16	0	0	0
260	0	18	2	0	0	1	1	16	1	0	0
261	1	18	2	0	0	0	1	5	0	0	0
262	0	19	2	0	0	0	2	16	0	0	0
263	0	18	2	0	0	0	0	10	0	0	0
264	0	18	2	0	0	2	1	5	0	0	0
265	1	18	2	0	0	0	1	3	0	0	0
266	1	18	2	0	0	1	1	5	1	0	0
267	0	18	2	1	0	0	1	4	0	0	0
268	0	18	2	0	0	0	0	8	0	0	0
269	0	18	2	0	0	1	1	6	0	0	0
270	0	18	2	0	0	0	1	6	0	0	0
271	0	19	2	0	0	1	1	7	0	0	0
272	0	18	2	0	0	1	1	8	0	0	0
273	1	19	2	1	1	1	1	5	1	1	0
274	1	18	2	1	0	0	0	6	0	0	0
275	0	18	2	0	0	1	2	8	0	0	0
276	0	19	2	0	0	1	1	14	0	0	0
277	0	18	2	0	0	1	1	20	0	0	0
278	0	19	2	0	0	0	0	6	0	0	0
279	0	18	2	0	0	1	1	8	0	0	0
280	0	18	2	0	0	1	1	20	0	0	0
281	0	18	2	0	0	1	1	15	0	0	0
282	0	18	2	0	0	1	1	11	0	0	0
283	0	18	2	0	0	1	1	8	0	0	0
284	1	18	2	0	0	2	2	10	0	1	0
285	0	18	2	0	0	1	1	10	1	0	0
286	0	18	2	0	0	1	1	12	0	0	0
287	0	18	2	0	0	1	1	6	0	0	0
288	0	18	2	0	0	1	1	8	0	0	0
289	1	18	2	1	0	0	0	6	0	0	0
290	0	19	2	0	0	1	0	5	0	0	0
291	0	18	2	0	0	1	1	6	0	0	0
292	1	18	2	1	0	1	2	10	1	0	0
293	0	19	2	0	0	1	1	12	0	0	0
294	0	18	2	1	0	1	1	8	1	0	0
295	0	18	2	0	0	1	1	3	0	0	0
296	0	18	2	0	0	1	2	9	0	0	0
297	0	19	2	1	0	1	2	10	0	0	0
298	0	18	2	0	0	1	0	6	0	0	0
299	1	18	2	0	0	1	1	12	0	0	0
300	0	18	2	0	0	0	1	5	0	0	0
301	0	18	2	0	0	1	1	5	0	0	0
302	1	18	2	0	0	1	2	17	0	0	0
303	1	18	2	0	0	1	1	18	1	0	0
304	0	18	2	0	0	1	1	5	0	0	0
305	0	18	2	0	0	1	1	7	1	0	0
306	0	18	2	0	0	1	1	10	1	0	0
307	1	19	2	0	0	2	2	10	0	1	0
308	0	19	2	0	0	0	1	10	0	0	0
309	0	18	2	0	0	0	1	10	0	0	0
310	1	18	2	0	0	1	1	13	0	0	0
311	0	19	2	0	0	1	2	3	0	0	0
312	0	19	2	0	0	0	1	6	0	0	0
313	0	19	2	0	0	1	1	10	0	0	0
314	0	20	2	0	0	1	1	8	1	0	0
315	1	18	2	0	0	1	1	13	0	0	0
316	0	18	2	0	0	1	1	4	0	0	0
317	1	19	2		0	1	1	8	0	0	0
318	0	18	2	0	0	1	1	5	0	0	0
319	0	19	2	0	0	0	1	5	0	0	0
320	0	19	2	0	0	0	0	24	0	0	0
321	0	18	2	0	0	0	1	10	0	0	0
322	0	18	2	0	0	0	0	10	0	0	0
323	0	18	2	0	0	0	1	5	1	0	0
324	0	18	2	0	0	0	1	10	0	0	0
325	0	18	2	1	0	0	1	8	0	0	0
326	0	20	2	1	0	0	1	12	0	0	0
327	0	19	2	0	0	1	1	10	1	0	0
328	1	18	2	0	0	0	0	6	0	0	0
329	0	18	2	0	0	1	1	12	0	0	0
330	1	18	2	0	0	1	1	12	0	0	0
331	1	18	2	0	0	2	1	7	0	0	0
332	1	19	2	0	0	1	1	10	0	0	0
333	1	18	2	0	0	0	0	9	0	0	0
334	1	18	2	0	0	1	1	9	0	0	0
335	0	18	2	0	0	1	1	8	0	0	0
336	0	18	2	0	0	1	1	12	0	0	0
337	0	18	2	0	0	0	1	5	0	0	0
338	0	18	2	0	0	1	0	7	0	0	0
339	1	19	2	1	0	0	1	3	1	0	0
340	0	18	2	0	0	1	1	12	0	0	0
341	1	19	2	1	0	0	0	15	0	0	0
342	1	18	2	1	0	2	1	8	0	0	0
343	0	20	2	1	0	1	2	12	0	0	0
344	0	18	2	0	0	1	1	4	0	0	0
345	0	19	2	0	0	1	1	16	1	0	0
346	0	18	2	1	0	0	0	10	0	0	0
347	0	18	2	0	0	1	1	6	0	0	0
348	1	18	2	0	0	1	2	15	0	0	0
349	0	18	2	1	0	2	1	6	0	0	0
350	1	18	2	0	0	1	1	15	0	0	0
351	1	18	2	0	0	0	1	5	0	0	0
352	1	19	2	0	0	1	2	15	0	0	0
353	0	20	2	0	0	0	1	12	0	0	0
354	0	19	2	0	0	1	2	12	0	0	0
355	1	19	2	0	0	1	1	9	0	0	0
356	1	19	2	0	0	0	1	5	0	0	0
357	0	18	2	0	0	1	1	10	1	0	0
358	1	18	2	0	0	1	1	5	0	0	0
359	0	18	2	1	0	1	1	12	1	0	0
360	0	19	2	0	0	2	2	16	0	1	0
361	1	19	2	0	0	1	2	15	0	0	0
362	0	18	2	0	0	1	1	15	1	0	0
363	0	18	2	0	0	0	1	5	0	0	0
364	1	18	2	0	0	1	1	10	0	0	0
365	1	19	2	0	0	0	0	5	0	0	0
366	1	18	2	1	0	0	0	24	0	0	0
367	1	18	2	0	0	0	1	10	0	0	0
368	0	19	2	0	0	2	2	5	0	1	0
369	0	18	2	0	0	0	1	3	0	0	0
370	0	18	2	0	0	0	1	18	0	0	0
371	0	19	2	0	0	1	1	7	0	0	0
372	1	18	2	0	0	0	1	5	0	0	0
373	0	18	2	0	0	0	1	5	1	0	0
374	0	18	2	0	0	1	1	7	0	0	0
375	0	20	2	0	0	1	1	15	0	0	0
376	1	19	2	0	0	0	1	3	0	0	0
377	1	18	2	1	0	0	1	12	0	0	0
378	0	18	2	0	0	2	2	8	0	1	0
379	0	19	2	0	0	0	1	5	0	0	0
380	0	19	2	0	0	1	1	5	1	0	0
381	0	18	2	0	0	0	1	5	0	0	0
382	0	18	2	0	0	0	1	6	0	0	0
383	0	19	2	0	0	1	2	9	0	0	0
384	0	19	2	0	0	1	1	8	0	0	0
385	1	18	2	0	0	0	1	8	0	0	0
386	0	19	2	0	0	2	1	6	1	0	0
387	1	18	2	0	0	0	0	3	0	0	0
388	0	18	2	0	0	1	1	10	0	0	0
389	0	19	2	0	0	0	1	9	0	0	0
390	0	19	2	0	0	2	2	10	0	1	0
391	0	19	2	0	0	1	2	10	0	0	0
392	1	18	2	1	0	0	0	24	1	0	0
393	0	19	2	1	0	1	1	8	0	0	0
394	0	18	2	0	0	0	1	2	0	0	0
395	0	19	2	0	0	0	1	6	0	0	0
396	0	18	2	1	0	1	1	9	0	0	0
397	0	18	2	0	0	0	0	10	1	0	0
398	0	18	2	1	0	2	1	8	0	0	0
399	1	18	2	0	0	1	1	2	0	0	0
400	0	19	2	0	0	0	1	10	0	0	0
401	0	18	2	0	0	0	0	8	0	0	0
402	0	19	2	0	0	0	0	9	0	0	0
403	1	18	2	0	0	1	1	14	0	0	0
404	0	18	2	1	0	1	1	12	0	0	0
405	1	18	2	1	0	1	1	13	1	0	0
406	0	19	2	0	0	0	0	1	0	0	0
407	1	18	2	0	0	0	1	12	0	0	0
408	0	19	2	0	0	0	0	8	0	0	0
409	1	18	2	1	0	1	1	10	0	0	0
410	0	18	2	0	0	1	1	12	0	0	0
411	1	20	2	0	0	1	1	10	0	0	0
412	0	18	2	0	0	2	2	7	0	1	0
413	1	18	2	0	0	1	1	6	0	0	0
414	0	19	2	1	0	0	1	6	0	0	0
415	0	19	2	1	0	1	0	6	0	0	0
416	0	18	2	0	0	1	1	12	1	0	0
417	0	18	2	0	0	1	2	13	0	0	0
418	0	19	2	0	0	1	1	3	0	0	0
419	0	18	2	0	0	0	0	2	0	0	0
420	1	18	2	0	0	0	0	5	0	0	0
421	1	19	2	0	0	1	2	10	0	0	0
422	0	18	2	0	0	1	1	5	0	0	0
423	0	18	2	0	0	0	1	6	0	0	0
424	1	20	2	0	0	1	1	9	0	0	0
425	1	18	2	0	0	1	1	10	0	0	0
426	0	19	2	1	0	1	2	15	0	0	0
427	0	18	2	0	0	0	1	7	0	0	0
428	1	20	2	1	0	1	1	14	0	0	0
429	0	18	2	1	0	0	1	10	0	0	0
430	0	19	2	0	0	1	1	8	0	0	0
431	0	19	2	0	0	0	1	9	0	0	0
432	0	19	2	0	0	1	1	8	0	0	0
433	1	18	2	0	0	0	0	7	0	0	0
434	0	18	2	0	0	0	1	8	0	0	0
435	0	18	2	1	0	0	1	8	0	0	0
436	0	19	2	0	0	1	2	8	0	0	0
437	0	18	2	0	0	0	0	10	0	0	0
438	0	19	2	1	1	2	2	3	0	1	0
439	0	19	2	0	0	0	0	8	0	0	0
440	1	18	2	0	0	1	1	7	0	0	0
441	0	18	2	0	0	0	1	6	0	0	0
442	1	18	2	1	1	1	1	12	0	1	0
443	0	18	2	0	0	0	1	10	0	0	0
444	0	18	2	0	0	1	2	10	1	0	0
445	1	19	2	0	0	1	2	9	0	0	0
446	0	18	2	0	0	3	2	10	0	1	0
447	0	18	2	0	0	0	0	15	0	0	0
448	0	18	2	1	0	0	0	5	0	0	0
449	0	19	2	0	0	0	0	2	0	0	0
450	0	18	2	0	0	0	1	6	0	0	0
451	1	19	2	1	0	0	1	5	0	0	0
452	0	18	2	0	0	1	1	10	0	0	0
453	0	19	2	1	0	0	1	7	0	0	0
454	1	18	2	0	0	1	1	15	0	0	0
455	0	18	2	0	0	1	2	10	0	0	0
456	0	18	2	0	0	0	0	10	0	0	0
457	0	19	2	0	0	0	1	15	0	0	0
458	0	18	2	0	0	0	0	3	0	0	0
459	0	18	2	0	0	1	1	12	0	0	0
460	0	19	2	1	0	1	2	8	0	0	0
461	0	19	2	0	0	0	1	15	0	0	0
462	0	18	2	0	0	2	2	6	0	1	0
463	0	18	2	0	1	2	2	10	1	1	0
464	1	18	2	0	0	1	1	5	1	0	0
465	1	18	2	0	0	0	0	6	0	0	0
466	0	18	2	0	0	1	2	4	0	0	0
467	0	18	2	1	0	0	1	3	0	0	0
468	0	19	2	0	0	1	1	10	0	0	0
469	1	19	2	0	0	2	2	10	0	1	0
470	1	18	2	0	0	1	1	12	0	0	0
471	0	18	2	1	0	0	1	8	1	0	0
472	1	19	2	1	0	2	1	5	0	0	0
473	0	19	2	0	0	1	1	10	0	0	0
474	0	19	2	0	0	1	2	13	0	0	0
475	0	19	2	0	0	0	1	8	0	0	0
476	0	19	2	0	0	1	1	10	0	0	0
477	0	18	2	0	0	1	1	5	0	0	0
478	0	18	2	1	0	1	1	6	0	0	0
479	1	19	2	1	0	1	1	8	1	0	0
480	1	19	2	0	0	1	0	8	1	0	0
481	0	21	2	0	0	0	1	12	0	0	0
482	0	18	2	0	0	2	2	10	0	1	0
483	1	19	2	0	0	0	1	18	0	0	0
484	1	18	2	0	0	0	1	7	0	0	0
485	1	18	2	0	0	0	1	3	0	0	0
486	0	19	2	1	0	1	1	5	0	0	0
487	0	18	2	0	0	1	1	12	0	0	0
488	0	18	2	0	0	0	1	12	0	0	0
489	1	18	2	1	0	0	1	3	0	0	0
490	1	20	2	0	0	1	2	6	0	0	0
491	1	18	2	0	0	0	0	5	0	0	0
492	1	18	2	0	0	1	1	10	0	0	0
493	0	18	2	0	0	1	2	14	1	0	0
494	1	19	2	1	0	0	0	6	0	0	0
495	0	19	2	0	0	1	1	6	1	0	0
496	0	19	2	0	0	1	1	8	1	0	0
497	0	19	2	0	0	1	1	9	0	0	0
498	0	19	2	1	0	0	1	6	0	0	0
499	0	19	2	0	0	1	1	5	0	0	0
500	1	19	2	0	0	0	0	15	0	0	0
501	0	19	2	0	0	1	1	5	0	0	0
502	0	19	2	1	0	1	1	5	1	0	0
503	0	18	2	0	0	1	1	8	0	0	0
504	1	18	2	0	0	0	1	8	0	0	0
505	0	19	2	1	0	1	1	5	0	0	0
506	0	19	2	1	0	0	1	6	0	0	0
507	0	19	2	0	0	0	1	12	0	0	0
508	1	18	2	1	0	1	1	5	0	0	0
509	0	18	2	0	0	1	1	12	0	0	0
510	1	18	2	1	1	1	2	6	0	1	0
511	0	18	2	0	0	2	2	9	0	1	0
512	0	18	2	1	0	1	1	7	0	0	0
513	1	19	2	0	0	2	2	15	0	1	0
514	1	18	2	0	0	0	1	3	0	0	0
515	0	19	2	0	0	1	1	7	0	0	0
516	1	18	2	0	0	0	0	4	0	0	0
517	1	19	2	0	0	1	1	12	0	0	0
518	0	18	2	0	0	1	1	10	1	0	0
519	0	18	2	0	0	1	1	12	0	0	0
520	0	18	2	0	0	1	1	12	1	0	0
521	0	18	2	0	0	1	1	9	0	0	0
522	1	18	2	1	0	1	1	8	0	0	0
523	1	18	2	0	0	0	0	3	1	0	0
524	0	18	2	0	0	1	1	10	0	0	0
525	0	19	2	0	0	0	1	6	0	0	0
526	1	18	2	0	0	0	0	1	0	0	0
527	1	18	2	0	0	1	2	12	0	0	0
528	0	19	2	1	0	0	1	15	0	0	0
529	0	18	2	0	0	1	1	12	0	0	0
530	1	18	2	0	0	1	1	5	0	0	0
531	0	18	2	0	0	0	1	10	1	0	0
532	1	19	2	1	0	1	1	12	0	0	0
533	0	19	2	0	0	0	1	3	0	0	0
534	0	18	2	0	1	2	1	10	0	1	0
535	0	18	2	0	0	2	2	12	1	1	0
536	0	18	2	0	0	1	1	12	0	0	0
537	0	19	2	0	0	0	1	5	1	0	0
538	1	20	2	0	0	1	1	6	0	0	0
539	0	18	2	1	0	1	1	8	1	0	0
540	0	19	2	0	0	0	1	6	0	0	0
541	0	18	2	0	0	1	1	5	1	0	0
542	1	19	2	0	0	0	0	6	0	0	0
543	1	18	2	0	0	1	1	2	0	0	0
544	1	19	2	0	0	1	1	16	0	0	0
545	1	19	2	0	0	1	1	12	0	0	0
546	0	19	2	1	0	0	0	4	0	0	0
547	0	20	2	0	0	1	1	4	0	0	0
548	0	18	2	1	0	1	1	10	0	0	0
549	0	19	2	1	0	1	1	8	0	0	0
550	0	18	2	0	0	0	1	5	0	0	0
551	1	18	2	1	0	0	1	16	0	0	0
552	0	18	2	1	0	1	1	10	0	0	0
553	1	19	2	0	0	0	1	6	0	0	0
554	1	18	2	0	0	0	0	4	0	0	0
555	0	18	2	0	0	2	2	10	0	1	0
556	0	19	2	1	0	1	1	8	0	0	0
557	0	18	2	0	0	1	1	6	1	0	0
558	0	18	2	1	0	1	1	20	0	0	0
559	0	18	2	0	0	0	2	10	0	0	0
560	1	18	2	0	0	1	1	6	0	0	0
561	1	19	2	0	0	0	1	12	0	0	0
562	0	19	2	1	0	1	1	15	0	0	0
563	0	18	2	0	0	1	1	8	1	0	0
564	1	18	2	0	0	1	2	6	0	0	0
565	1	18	2	0	0	0	1	3	0	0	0
566	1	18	2	1	0	1	1	4	0	0	0
567	0	19	2	0	0	0	1	9	0	0	0
568	0	18	2	0	0	1	1	15	1	0	0
569	0	18	2	0	0	1	2	18	0	0	0
570	1	22	2	0	0	1	1	6	0	0	0
571	0	18	2	0	0	2	1	10	1	0	0
572	0	19	2	0	0	1	1	10	0	0	0
573	0	19	2	0	0	2	2	15	0	1	0
574	0	18	2	0	0	1	1	12	0	0	0
575	0	19	2	0	0	1	1	10	0	0	0
576	0	20	2	0	0	1	1	15	1	0	0
577	1	18	2	1	0	1	1	8	0	0	0
578	0	19	2	0	0	0	0	15	0	0	0
579	1	19	2	0	0	0	0	1	0	0	0
580	1	18	2	0	0	0	0	8	0	0	0
581	0	18	2	1	0	1	1	3	0	0	0
582	0	19	2	0	0	1	2	10	0	0	0
583	0	18	2	0	0	1	1	10	0	0	0
584	0	18	2	0	0	1	1	10	0	0	0
585	0	18	2	0	0	0	1	5	0	0	0
586	0	19	2	0	0	1	2	5	0	0	0
587	1	18	2	0	0	1	1	18	0	0	0
588	0	19	2	0	0	0	1	15	0	0	0
589	0	18	2	0	0	1	1	8	0	0	0
590	0	19	2	0	0	1	1	24	0	0	0
591	1	21	2	0	0	1	1	10	0	0	0
592	1	18	2	0	0	0	0	10	0	0	0
593	0	20	2	1	1	0	1	5	0	1	0
594	0	18	2	0	0	0	0	2	0	0	0
595	1	18	2	0	0	0	0	3	1	0	0
596	1	19	2	0	0	1	1	15	0	0	0
597	0	18	2	1	0	1	1	12	0	0	0
598	1	18	2	1	0	0	1	10	0	0	0
599	0	18	2	1	0	1	1	4	0	0	0
600	1	18	2	1	0	0	1	10	0	0	0
601	1	18	2	1	0	0	1	10	0	0	0
602	0	19	2	0	0	1	1	18	1	0	0
603	1	19	2	0	0	0	1	10	0	0	0
604	0	19	2	0	0	1	1	15	0	0	0
605	1	20	2	0	0	1	1	6	0	0	0
606	1	18	2	0	0	1	1	10	1	0	0
607	0	18	2	0	0	0	1	10	0	0	0
608	0	19	2	0	1	1	1	6	0	1	0
609	0	19	2	0	0	1	1	10	0	0	0
610	0	18	2	0	0	1	1	5	0	0	0
611	1	18	2	0	0	1	1	10	0	0	0
612	1	18	2	0	0	1	1	18	0	0	0
613	0	18	2	0	0	0	1	10	0	0	0
614	0	18	2	0	0	1	1	2	0	0	0
615	1	19	2	1	0	1	1	4	0	0	0
616	1	18	2	0	0	1	1	12	0	0	0
617	0	19	2	0	0	1	1	15	0	0	0
618	0	18	2	0	0	1	1	6	0	0	0
619	0	18	2	0	0	0	1	9	0	0	0
620	1	19	2	0	0	1	1	10	0	0	0
621	0	19	2	1	0	1	1	18	0	0	0
622	0	18	2	0	0	1	1	20	1	0	0
623	1	19	2	0	0	2	2	13	0	1	0
624	0	18	2	0	0	2	2	11	0	1	0
625	0	18	2	0	0	0	0	8	0	0	0
626	0	19	2	0	0	0	1	10	0	0	0
627	1	19	2	0	0	1	1	12	0	0	0
628	1	19	2	0	0	1	1	5	0	0	0
629	1	19	2	0	0	0	0	9	0	0	0
630	0	18	1	0	0	0	2	5	0	0	0
631	1	18	2	0	0	1	1	5	0	0	0
632	0	19	2	0	0	2	1	10	1	0	0
633	1	18	2	1	0	1	1	5	0	0	0
634	0	18	2	0	0	1	1	12	0	0	0
635	0	18	2	0	0	1	1	5	0	0	0
636	1	18	2	1	0	0	0	6	0	0	0
637	0	18	2	0	0	0	1	10	0	0	0
638	1	19	2	0	0	1	1	5	0	0	0
639	0	19	2	0	0	0	1	5	0	0	0
640	0	18	2	0	0	1	1	8	0	0	0
641	0	18	2	0	0	0	1	4	0	0	0
642	1	19	2	1	0	1	1	10	0	0	0
643	0	19	2	0	1	1	1	6	0	1	0
644	1	18	2	1	0	1	2	12	0	0	0
645	0	19	2	0	0	1	1	12	1	0	0
646	0	18	2	0	0	2	2	7	1	1	0
647	1	18	2	0	0	1	0	5	0	0	0
648	0	18	2	0	0	0	1	12	0	0	0
649	0	18	2	0	0	1	1	12	1	0	0
650	0	19	2	1	0	0	1	4	0	0	0
651	1	19	2	0	0	0	1	10	0	0	0
652	0	19	2	1	0	1	2	12	0	0	0
653	0	19	2	1	1	2	1	10	0	1	0
654	0	18	2	0	0	1	1	9	0	0	0
655	0	18	2	0	0	1	1	6	1	0	0
656	0	18	2	0	0	0	0	24	0	0	0
657	0	19	2	1	0	0	1	8	0	0	0
658	0	18	2	0	0	1	1	8	0	0	0
659	0	18	2	1	0	1	1	12	0	0	0
660	1	18	2	0	0	0	0	12	1	0	0
661	1	19	2	0	0	1	0	12	0	0	0
662	0	18	2	0	0	0	1	5	0	0	0
663	0	18	2	0	0	1	1	12	1	0	0
664	0	19	2	0	0	1	1	4	0	0	0
665	0	18	2	0	0	1	1	5	0	0	0
666	1	18	2	0	0	1	1	8	0	0	0
667	0	18	2	0	0	1	1	16	0	0	0
668	1	18	2	0	0	0	1	10	0	0	0
669	1	19	2	0	0	2	2	15	0	1	0
670	0	19	2	0	0	2	1	8	0	0	0
671	1	18	2	0	0	1	1	6	0	0	0
672	0	18	2	0	0	0	1	7	0	0	0
673	0	19	2	0	0	0	1	10	0	0	0
674	1	18	2	0	0	1	1	6	0	0	0
675	0	19	2	0	0	1	1	10	0	0	0
676	0	19	2	0	0	0	1	8	0	0	0
677	1	19	2	1	0	1	0	2	0	0	0
678	0	18	2	0	0	0	1	8	0	0	0
679	0	18	2	0	0	0	1	4	0	0	0
680	1	19	2	0	0	1	1	10	1	0	0
681	0	18	2	0	0	0	1	16	0	0	0
682	0	18	2	0	0	1	2	24	0	0	0
683	0	18	2	0	0	1	1	10	0	0	0
684	0	18	2	0	0	1	1	8	1	0	0
685	1	18	2	0	0	1	1	3	0	0	0
686	0	18	2	0	0	1	1	18	0	0	0
687	0	19	2	0	0	1	2	11	0	0	0
688	0	18	2	0	0	1	1	4	0	0	0
689	0	18	2	1	0	1	1	3	0	0	0
690	0	18	2	1	0	2	2	11	1	1	0
691	0	21	2	1	0	1	1	5	0	0	0
692	1	18	2	0	0	1	2	8	0	0	0
693	0	18	2	0	0	1	0	10	0	0	0
694	0	18	2	0	0	1	1	5	0	0	0
695	1	19	2	0	0	1	1	18	0	0	0
696	1	19	2	0	0	1	1	5	0	0	0
697	0	19	2	1	0	1	1	12	0	0	0
698	1	18	2	0	1	0	1	6	0	1	0
699	1	19	2	0	0	1	1	10	0	0	0
700	1	18	2	0	0	1	1	8	0	0	0
701	1	18	2	0	0	1	1	16	0	0	0
702	0	18	2	0	0	2	2	20	0	1	0
703	0	19	2	1	0	0	1	8	0	0	0
704	0	18	2	0	1	0	1	4	0	1	0
705	1	19	2	0	0	1	1	7	0	0	0
706	0	18	2	0	0	1	1	12	0	0	0
707	0	18	2	1	0	1	1	5	0	0	0
708	0	18	2	1	0	1	1	8	0	0	0
709	0	18	2	1	0	1	2	8	0	0	0
710	0	18	2	0	0	2	2	10	0	1	0
711	1	18	2	0	0	1	0	10	1	0	0
712	1	19	2	0	0	1	1	8	1	0	0
713	0	19	2	0	0	0	1	6	0	0	0
714	0	18	2	0	0	0	1	10	0	0	0
715	1	19	2	0	0	1	1	7	1	0	0
716	1	18	2	0	0	1	1	8	1	0	0
717	1	18	2	1	0	1	1	14	0	0	0
718	0	18	2	0	0	1	1	10	0	0	0
719	0	18	2	0	0	1	1	8	0	0	0
720	0	18	2	0	0	1	1	12	1	0	0
721	0	19	2	0	0	0	1	12	0	0	0
722	1	18	2	0	0	1	1	10	0	0	0
723	0	19	2	1	0	0	0	6	0	0	0
724	1	20	2	0	0	0	0	24	0	0	0
725	1	18	2	0	0	1	1	8	0	0	0
726	1	19	2	1	0	1	1	7	0	0	0
727	0	19	2	0	0	0	1	10	0	0	0
728	0	19	2	0	0	1	1	10	1	0	0
729	1	18	2	1	0	0	1	8	0	0	0
730	1	19	2	1	0	0	0	8	0	0	0
731	0	18	2	0	0	1	1	15	0	0	0
732	0	18	2	1	0	1	1	4	0	0	0
733	0	18	2	0	0	1	1	10	0	0	0
734	0	19	2	0	0	1	1	10	1	0	0
735	0	20	2	0	0	2	3	5	1	1	0
736	0	18	2	0	0	1	1	12	0	0	0
737	1	18	2	0	0	1	1	12	0	0	0
738	0	18	2	1	0	3	3	6	1	1	0
739	1	18	2	0	0	0	0	3	0	0	0
740	1	18	2	0	0	0	0	24	0	0	0
741	0	18	2	0	0	1	1	12	1	0	0
742	0	19	2	0	0	2	2	4	0	1	0
743	0	19	2	0	0	1	1	8	0	0	0
744	0	18	2	0	0	1	1	12	0	0	0
745	0	18	2	0	0	1	1	10	1	0	0
746	1	18	2	0	0	0	0	4	0	0	0
747	0	19	2	0	0	1	2	10	0	0	0
748	0	18	2	0	0	0	1	8	1	0	0
749	0	18	2	1	0	1	1	5	0	0	0
750	0	18	2	0	0	1	1	12	1	0	0
751	0	18	2	0	0	1	1	10	1	0	0
752	0	18	2	0	0	1	1	8	0	0	0
753	0	18	2	0	0	1	1	10	0	0	0
754	0	18	2	1	0	1	1	5	0	0	0
755	0	19	2	0	0	0	0	12	0	0	0
756	0	18	2	0	0	0	1	12	0	0	0
757	0	18	2	0	0	1	1	10	0	0	0
758	1	18	2	0	0	1	1	12	0	0	0
759	0	19	2	0	0	1	1	10	1	0	0
760	0	18	2	0	0	0	0	6	0	0	0
761	0	20	2	0	1	1	1	6	0	1	0
762	0	19	2	0	0	1	1	5	0	0	0
763	0	18	2	0	0	2	2	18	1	1	0
764	1	18	2	0	0	0	1	12	0	0	0
765	1	18	2	1	0	0	1	12	0	0	0
766	0	19	2	0	0	1	2	7	1	0	0
767	0	18	2	0	0	2	2	7	1	1	0
768	1	19	2	1	0	0	0	8	0	0	0
769	0	19	2	0	0	0	1	10	0	0	0
770	0	18	2	0	0	1	1	5	0	0	0
771	0	19	2	0	0	1	1	15	0	0	0
772	1	18	2	0	0	2	2	7	0	1	0
773	0	18	2	0	0	1	1	6	1	0	0
774	1	19	2	0	0	1	1	7	0	0	0
775	1	19	2	1	0	1	1	6	0	0	0
776	0	18	2	0	0	1	1	10	0	0	0
777	1	18	2	1	0	0	1	10	0	0	0
778	0	19	2	0	1	1	1	15	0	1	0
779	0	18	2	1	0	1	1	10	0	0	0
780	1	19	2	0	0	1	1	3	0	0	0
781	1	19	2	1	0	1	1	10	0	0	0
782	1	18	2	0	0	1	1	10	0	0	0
783	1	18	2	0	1	1	1	2	0	1	0
784	1	19	2	1	0	1	1	8	0	0	0
785	1	19	2	0	0	1	2	16	0	0	0
786	1	18	2	0	0	2	2	15	1	1	0
787	0	18	2	1	0	1	1	10	0	0	0
788	0	18	2	0	0	1	1	12	0	0	0
789	0	18	2	0	0	2	2	13	1	1	0
790	0	19	2	0	0	1	1	7	0	0	0
791	0	19	2	0	0	3	3	10	1	1	0
792	1	19	2	0	0	0	1	8	0	0	0
793	0	19	2	0	0	1	2	4	0	0	0
794	0	18	2	0	0	0	1	12	0	0	0
795	0	18	2	0	0	1	1	3	0	0	0
796	0	18	2	0	0	0	1	12	0	0	0
797	0	18	2	0	0	0	1	6	0	0	0
798	1	18	2	0	0	0	1	16	0	0	0
799	0	19	2	0	0	2	2	12	0	1	0
800	0	18	2	0	0	2	1	5	0	0	0
801	1	18	2	0	0	1	1	8	0	0	0
802	1	19	2	1	0	1	1	12	1	0	0
803	0	19	2	0	0	1	1	10	0	0	0
804	1	19	2	1	0	1	1	10	0	0	0
805	0	19	2	0	0	0	1	4	1	0	0
806	0	18	2	0	0	1	1	12	1	0	0
807	0	19	2	0	0	2	2	8	0	1	0
808	1	19	2	0	1	1	1	15	0	1	0
809	0	18	2	0	0	0	1	16	0	0	0
810	0	18	2	0	0	1	0	5	0	0	0
811	0	18	2	0	0	1	1	5	0	0	0
812	0	18	2	0	0	1	0	5	0	0	0
813	0	18	2	1	0	1	1	6	0	0	0
814	0	19	2	1	0	1	1	12	0	0	0
815	1	18	2	0	0	1	1	5	0	0	0
816	0	18	2	0	0	1	2	8	0	0	0
817	0	19	2	1	0	1	1	8	0	0	0
818	0	18	2	0	0	2	1	12	0	0	0
819	0	18	2	0	1	3	2	10	1	1	0
820	0	18	2	0	0	2	1	5	0	0	0
821	0	19	2	1	0	2	2	19	1	1	0
822	1	18	2	0	0	1	1	6	0	0	0
823	0	18	2	0	0	1	1	5	0	0	0
824	0	19	2	0	0	1	0	5	0	0	0
825	0	18	2	0	0	0	1	12	1	0	0
826	0	19	2	0	0	1	2	3	1	0	0
827	1	18	2	0	0	1	1	8	1	0	0
828	0	19	2	0	0	1	0	15	1	0	0
829	1	18	2	0	0	0	0	8	0	0	0
830	1	18	2	0	1	2	2	8	0	1	0
831	0	18	2	1	0	0	0	12	0	0	0
832	1	18	2	0	0	0	0	8	0	0	0
833	0	18	2	1	0	0	1	10	0	0	0
834	0	18	2	0	0	1	1	10	1	0	0
835	1	18	2	1	0	1	1	16	1	0	0
836	0	18	2	0	0	2	2	10	1	1	0
837	0	18	2	0	0	1	1	5	0	0	0
838	0	18	2	0	0	1	1	12	0	0	0
839	0	18	2	0	0	1	1	12	1	0	0
840	0	19	2	0	0	2	1	20	0	0	0
841	1	18	2	0	0	0	1	24	0	0	0
842	1	20	2	0	0	0	2	16	0	0	0
843	1	18	2	1	0	0	1	14	0	0	0
844	0	19	2	0	0	2	1	10	1	0	0
845	0	18	2	0	0	0	1	8	0	0	0
846	0	18	2	0	0	1	1	1	0	0	0
847	1	18	2	0	0	1	1	11	0	0	0
848	0	19	2	0	0	1	1	13	0	0	0
849	0	18	2	0	0	0	1	3	0	0	0
850	1	18	2	1	0	1	1	5	0	0	0
851	1	19	2	0	0	1	1	18	1	0	0
852	1	19	2	0	0	1	1	6	0	0	0
853	0	19	2	0	0	1	2	12	0	0	0
854	0	18	2	0	0	1	1	6	0	0	0
855	0	19	2	0	0	1	1	9	0	0	0
856	0	18	2	0	0	0	1	8	1	0	0
857	1	19	2	1	0	1	1	8	0	0	0
858	0	18	2	0	0	1	1	10	0	0	0
859	0	19	2	0	0	1	1	12	1	0	0
860	0	19	2	1	0	1	1	15	0	0	0
861	1	18	2	1	0	1	1	9	0	0	0
862	1	18	2	1	0	1	1	15	0	0	0
863	0	18	2	0	0	0	1	5	0	0	0
864	1	18	2	0	0	1	1	8	0	0	0
865	1	18	2	0	0	2	2	4	0	1	0
866	1	19	2	0	0	0	0	10	0	0	0
867	0	19	2	0	0	1	1	14	0	0	0
868	0	18	2	0	0	1	1	7	1	0	0
869	0	18	2	0	0	1	1	8	0	0	0
870	0	19	2	0	0	1	1	16	0	0	0
871	0	19	2	0	0	0	1	10	0	0	0
872	0	18	2	0	0	0	1	8	0	0	0
873	0	18	2	0	0	1	2	18	0	0	0
874	0	18	2	0	0	2	1	10	0	0	0
875	1	18	2	0	0	0	0	5	0	0	0
876	0	19	2	1	0	1	1	10	0	0	0
877	0	18	2	1	0	1	1	4	1	0	0
878	0	18	2	0	0	1	1	10	0	0	0
879	1	18	2	0	0	1	1	12	0	0	0
880	1	18	2	0	0	0	1	8	1	0	0
881	0	18	2	0	0	0	1	6	0	0	0
882	0	18	2	0	0	0	1	10	0	0	0
883	0	19	2	0	0	1	1	7	0	0	0
884	0	19	2	0	0	0	0	10	0	0	0
885	0	18	2	1	0	1	1	12	0	0	0
886	0	18	2	0	0	0	1	10	0	0	0
887	1	19	2	0	0	1	2	7	0	0	0
888	0	19	2	0	0	1	1	5	0	0	0
889	1	18	2	0	0	1	1	8	0	0	0
890	0	18	2	0	0	1	1	14	1	0	0
891	0	18	2	0	0	0	1	15	0	0	0
892	0	18	2	0	0	1	1	10	0	0	0
893	1	18	2	0	0	0	1	12	0	0	0
894	1	20	2	0	0	0	2	6	0	0	0
895	0	18	2	1	0	0	1	12	1	0	0
896	0	18	2	1	0	0	0	6	0	0	0
897	0	18	2	0	0	1	1	6	0	0	0
898	0	20	2	1	0	1	1	5	0	0	0
899	1	19	2	0	0	1	1	12	1	0	0
900	0	18	2	0	0	0	1	5	0	0	0
901	0	18	2	0	0	1	1	7	1	0	0
902	0	18	2	0	0	1	2	12	0	0	0
903	0	20	2	0	0	2	1	13	1	0	0
904	0	18	2	0	0	2	2	18	1	1	0
905	1	19	2	0	0	1	2	7	0	0	0
906	0	19	2	1	0	1	1	5	0	0	0
907	0	18	2	0	0	0	1	8	0	0	0
908	0	18	2	0	0	0	1	18	0	0	0
909	0	18	2	1	0	1	1	12	0	0	0
910	0	18	2	0	0	1	2	15	0	0	0
911	1	19	2	0	0	0	0	5	0	0	0
912	0	18	2	0	0	1	1	10	0	0	0
913	0	18	2	0	0	1	1	9	1	0	0
914	0	18	2	0	0	0	1	7	0	0	0
915	0	19	2	0	0	1	1	19	0	0	0
916	0	18	2	0	0	2	2	9	1	1	0
917	0	18	2	0	0	1	1	7	0	0	0
918	0	20	2	0	0	1	1	18	0	0	0
919	0	18	2	0	0	0	1	2	0	0	0
920	0	18	2	0	0	1	1	12	0	0	0
921	1	18	2	0	0	1	1	4	1	0	0
922	1	19	2	0	0	0	1	18	0	0	0
923	1	20	2	0	0	1	1	8	0	0	0
924	0	19	2	0	0	1	1	12	0	0	0
925	0	19	2	0	0	0	1	16	0	0	0
926	0	18	2	0	0	0	1	16	1	0	0
927	1	19	2	0	0	1	1	12	0	0	0
928	0	18	2	0	0	2	2	5	1	1	0
929	0	18	2	0	0	1	1	3	0	0	0
930	0	18	2	1	0	2	2	9	1	1	0
931	0	19	2	0	0	1	1	8	1	0	0
932	0	18	2	0	0	0	1	12	0	0	0
933	1	18	2	0	0	0	0	10	0	0	0
934	1	20	2	0	0	0	2	5	0	0	0
935	1	20	2	0	1	2	2	7	1	1	0
936	0	19	2	0	0	0	1	16	0	0	0
937	1	18	2	0	0	1	1	3	0	0	0
938	0	19	2	0	0	1	1	12	1	0	0
939	1	18	2	0	0	0	1	6	0	0	0
940	0	20	2	0	0	1	2	15	0	0	0
941	0	18	2	0	0	1	1	9	0	0	0
942	0	18	2	0	0	1	1	18	1	0	0
943	0	19	2	0	0	1	1	8	0	0	0
944	0	18	2	0	0	1	1	2	1	0	0
945	0	18	2	0	0	1	1	4	0	0	0
946	1	19	2	0	0	0	1	10	0	0	0
947	0	19	2	0	0	0	0	5	0	0	0
948	1	18	2	0	0	0	0	10	0	0	0
949	0	19	2	0	1	1	1	10	0	1	0
950	0	18	2	0	0	0	0	12	1	0	0
951	0	19	2	0	0	0	1	5	0	0	0
952	0	19	2	0	0	0	1	14	0	0	0
953	1	18	2	1	1	1	1	20	0	1	0
954	0	18	2	0	0	1	2	8	0	0	0
955	1	18	2	0	0	0	1	12	0	0	0
956	1	18	2	0	0	1	1	6	0	0	0
957	0	19	2	0	0	0	1	10	1	0	0
958	0	18	2	0	0	2	2	12	0	1	0
959	0	18	2	0	0	2	1	12	0	0	0
960	1	18	2	0	1	1	1	16	0	1	0
961	0	18	2	0	0	2	1	16	0	0	0
962	1	18	2	1	0	1	1	10	0	0	0
963	0	18	2	0	0	0	1	16	0	0	0
964	0	18	2	0	0	1	1	16	0	0	0
965	1	18	2	0	1	1	1	12	0	1	0
966	0	20	2	0	0	1	1	20	0	0	0
967	1	18	2	0	0	1	1	12	0	0	0
968	0	19	2	0	0	0	1	5	0	0	0
969	0	18	2	0	0	0	1	3	0	0	0
970	0	19	2	0	0	0	1	3	0	0	0
971	0	18	2	0	0	1	0	9	1	0	0
972	0	18	2	0	0	1	1	12	0	0	0
973	0	18	2	0	0	1	1	21	0	0	0
974	1	19	2	0	0	1	1	5	0	0	0
975	1	18	2	0	0	0	1	15	0	0	0
976	0	19	2	0	0	1	1	4	0	0	0
977	0	19	2	0	0	1	1	12	0	0	0
978	0	18	2	0	0	0	1	10	0	0	0
979	0	19	2	0	0	0	0	6	0	0	0
980	0	19	2	0	0	0	1	10	1	0	0
981	0	19	2	0	0	0	1	6	0	0	0
982	0	18	2	0	0	1	1	5	1	0	0
983	0	18	2	0	0	1	1	12	0	0	0
984	0	18	2	0	0	1	1	6	1	0	0
985	0	18	2	0	0	1	1	15	1	0	0
986	0	18	2	0	0	0	1	9	0	0	0
987	1	18	2	0	0	2	2	18	0	1	0
988	0	18	2	0	0	1	1	9	1	0	0
989	1	18	2	0	0	0	0	14	0	0	0
990	1	19	2	0	0	1	1	10	1	0	0
991	0	19	2	0	0	1	1	4	0	0	0
992	0	18	2	0	0	1	1	10	0	0	0
993	0	18	2	0	0	0	1	8	0	0	0
994	1	18	2	0	0	1	1	3	0	0	0
995	1	18	2	0	0	2	2	19	1	1	0
996	0	20	2	1	0	1	2	12	0	0	0
997	0	19	2	0	0	0	1	8	0	0	0
998	1	18	2	1	0	1	1	14	0	0	0
999	0	19	2	1	0	2	2	16	0	1	0
1000	0	18	2	0	0	0	1	5	0	0	0
1001	0	19	2	1	0	2	1	3	0	0	0
1002	0	18	2	1	0	0	0	8	0	0	0
1003	1	18	2	0	0	2	2	17	0	1	0
1004	1	19	2	0	0	1	1	6	0	0	0
1005	0	18	2	0	0	0	0	12	0	0	0
1006	0	20	2	0	0	1	1	8	1	0	0
1007	0	18	2	0	0	1	1	6	0	0	0
1008	1	19	2	1	0	0	0	8	0	0	0
1009	0	19	2	0	0	2	1	5	0	0	0
1010	0	19	2	0	0	1	1	10	0	0	0
1011	0	18	2	1	0	2	1	13	0	0	0
1012	1	19	2	0	0	0	1	0	0	0	0
1013	0	19	2	1	0	1	1	5	0	0	0
1014	0	18	2	0	0	0	0	0	0	0	0
1015	0	18	2	0	0	1	1	8	0	0	0
1016	1	20	2	1	0	0	1	10	0	0	0
1017	0	18	2	0	0	0	1	2	0	0	0
1018	0	19	2	0	0	1	1	10	0	0	0
1019	1	19	2	0	0	1	1	10	0	0	0
1020	0	19	2	0	0	1	1	5	0	0	0
1021	1	19	2	0	0	2	2	10	1	1	0
1022	1	19	2	0	0	1	1	10	0	0	0
1023	1	18	2	0	0	0	0	10	0	0	0
1024	1	18	2	0	0	0	0	6	0	0	0
1025	1	18	2	0	0	1	1	18	0	0	0
1026	0	19	2	1	0	0	1	12	0	0	0
1027	0	18	2	0	0	1	1	8	0	0	0
1028	0	19	2	1	0	0	1	10	0	0	0
1029	0	19	2	0	0	1	0	10	0	0	0
1030	0	18	2	0	0	1	1	10	0	0	0
1031	1	18	2	1	0	0	1	5	0	0	0
1032	1	19	2	0	0	2	2	10	0	1	0
1033	0	19	2	0	0	0	0	0	0	0	0
1034	0	18	2	0	0	1	1	13	0	0	0
1035	0	18	2	0	0	1	2	10	0	0	0
1036	0	20	2	0	0	1	2	7	0	0	0
1037	0	19	2	0	0	1	1	5	0	0	0
1038	0	19	2	0	1	1	1	12	1	1	0
1039	0	18	2	1	0	0	1	8	0	0	0
1040	0	20	2	1	0	1	1	12	0	0	0
1041	0	18	2	0	0	1	1	2	0	0	0
1042	1	18	2	0	0	0	0	5	0	0	0
1043	0	18	2	0	0	1	1	10	1	0	0
1044	0	19	2	0	0	0	0	8	1	0	0
1045	1	18	2	0	0	0	0	5	0	0	0
1046	0	18	2	0	0	0	0	6	0	0	0
1047	0	19	2	0	0	0	0	6	0	0	0
1048	0	19	2	1	0	0	0	10	1	0	0
1049	1	18	2	0	0	0	1	4	0	0	0
1050	0	18	2	1	0	1	1	12	0	0	0
1051	0	18	2	0	0	1	1	12	1	0	0
1052	1	18	2	0	0	3	1	8	0	0	0
1053	1	20	2	1	0	0	0	10	0	0	0
1054	0	19	2	0	0	0	1	8	0	0	0
1055	0	18	2	0	0	0	1	10	0	0	0
1056	0	21	1	0	0	1	1	8	1	0	0
1057	0	20	2	0	0	1	2	7	0	0	0
1058	1	18	2	0	0	0	1	6	0	0	0
1059	1	19	2	0	1	1	1	10	0	1	0
1060	0	18	2	0	0	1	0	10	1	0	0
1061	0	21	1	0	0	0	1	12	0	0	0
1062	1	18	2	1	0	1	1	14	0	0	0
1063	0	18	2	0	0	1	1	10	0	0	0
1064	1	18	2	1	0	1	1	14	0	0	0
1065	0	19	2	1	0	1	2	14	0	0	0
1066	0	18	2	0	0	1	1	5	1	0	0
1067	0	19	2	0	0	1	1	12	0	0	0
1068	0	19	2	0	0	1	1	10	0	0	0
1069	0	21	1	0	0	1	0	12	0	0	0
1070	0	20	1	0	0	0	1	18	0	0	0
1071	0	18	2	0	0	1	1	8	1	0	0
1072	1	19	2	0	0	0	1	5	0	0	0
1073	1	20	2	0	0	0	1	5	0	0	0
1074	0	20	2	0	0	1	2	6	0	0	0
1075	0	18	2	0	0	1	1	6	1	0	0
1076	0	18	2	0	0	1	1	6	0	0	0
1077	0	18	2	0	0	0	1	4	1	0	0
1078	0	19	2	1	0	0	2	12	0	0	0
1079	0	21	2	0	0	0	1	8	0	0	0
1080	0	19	2	0	0	1	1	10	0	0	0
1081	1	20	2	0	0	1	1	16	1	0	0
1082	0	21	2	1	1	2	1	12	0	1	0
1083	0	20	2	0	1	1	1	10	1	1	0
1084	0	19	2	0	0	0	0	10	0	0	0
1085	1	21	2	0	0	0	0	10	0	0	0
1086	1	19	2	0	0	0	0	15	1	0	0
1087	1	18	2	0	0	0	1	20	0	0	0
1088	0	18	2	0	0	2	2	12	1	1	0
1089	0	18	2	0	0	1	1	8	1	0	0
1090	0	19	2	0	0	1	1	10	0	0	0
1091	1	18	2	0	0	2	1	20	0	0	0
1092	0	18	2	0	0	0	0	10	0	0	0
1093	0	19	2	0	0	2	2	10	1	1	0
1094	1	19	2	0	1	1	1	9	0	1	0
1095	0	18	2	0	0	0	1	10	0	0	0
1096	0	19	2	0	0	0	0	10	0	0	0
1097	0	18	2	0	0	1	1	15	0	0	0
1098	0	18	2	0	0	1	1	4	0	0	0
1099	1	18	2	0	0	1	1	7	0	0	0
1100	0	18	2	0	0	0	0	24	1	0	0
1101	0	18	2	0	0	0	1	10	0	0	0
1102	0	19	2	0	0	1	2	12	0	0	0
1103	0	18	2	0	0	1	1	6	0	0	0
1104	0	19	2	0	0	0	0	5	0	0	0
1105	1	19	2	0	0	1	0	12	0	0	0
1106	0	18	2	0	0	1	1	10	0	0	0
1107	1	20	2	0	0	0	0	6	0	0	0
1108	0	18	2	0	0	2	2	15	1	1	0
1109	1	18	2	0	0	0	1	12	0	0	0
1110	1	18	2	1	0	1	1	5	0	0	0
1111	1	18	2	0	0	0	1	6	0	0	0
1112	0	19	2	0	0	1	2	12	0	0	0
1113	0	18	2	0	0	1	1	24	1	0	0
1114	0	18	2	0	0	1	2	3	0	0	0
1115	1	19	2	0	1	0	1	3	0	1	0
1116	1	19	2	0	0	0	0	8	0	0	0
1117	0	19	2	0	0	1	1	12	0	0	0
1118	1	19	2	0	0	1	1	5	0	0	0
1119	0	18	2	0	0	1	1	9	0	0	0
1120	0	18	2	0	0	1	2	18	0	0	0
1121	1	18	2	0	0	1	1	6	0	0	0
1122	0	19	2	0	0	0	0	10	0	0	0
1123	0	18	2	0	0	1	1	7	0	0	0
1124	0	18	2	0	0	1	1	12	0	0	0
1125	0	18	2	0	0	1	2	6	0	0	0
1126	0	19	2	0	0	1	1	12	0	0	0
1127	0	18	2	0	0	2	2	12	1	1	0
1128	1	18	2	0	0	1	0	5	0	0	0
1129	0	19	2	0	0	0	1	7	0	0	0
1130	1	18	2	1	0	0	1	10	0	0	0
1131	1	18	2	0	0	0	0	7	0	0	0
1132	0	19	2	1	0	1	1	8	0	0	0
1133	0	19	2	1	0	0	0	4	1	0	0
1134	1	18	2	0	0	1	1	9	1	0	0
1135	0	18	2	0	0	1	1	10	0	0	0
1136	0	19	2	0	0	0	1	8	0	0	0
1137	0	19	2	0	0	2	1	12	0	0	0
1138	0	18	2	0	0	0	0	6	0	0	0
1139	0	21	1	0	0	1	2	8	0	0	0
1140	0	18	2	0	0	1	0	10	0	0	0
1141	1	18	2	0	0	0	1	5	0	0	0
1142	1	18	2	0	0	2	2	12	0	1	0
1143	1	18	2	0	0	0	0	9	0	0	0
1144	0	18	2	0	0	0	1	10	0	0	0
1145	0	18	2	0	0	0	1	10	0	0	0
1146	1	19	2	0	0	1	1	10	0	0	0
1147	0	19	2	0	0	1	1	12	0	0	0
1148	0	20	2	0	0	1	0	6	0	0	0
1149	0	19	2	0	0	0	2	6	0	0	0
1150	1	18	2	1	0	1	1	6	0	0	0
1151	0	18	2	0	0	0	1	2	0	0	0
1152	0	18	2	1	0	0	1	10	0	0	0
1153	0	18	2	0	0	0	1	10	0	0	0
1154	0	19	2	0	0	0	0	12	0	0	0
1155	0	19	2	0	0	0	1	13	0	0	0
1156	0	18	2	0	0	1	1	10	0	0	0
1157	0	18	2	0	0	1	1	10	0	0	0
1158	1	18	2	0	0	1	1	3	0	0	0
1159	0	18	2	0	0	1	1	10	0	0	0
1160	0	18	2	0	0	0	1	9	0	0	0
1161	0	19	2	0	0	1	1	15	0	0	0
1162	0	18	2	0	0	0	1	8	0	0	0
1163	0	18	2	0	0	1	1	7	0	0	0
1164	0	18	2	0	0	0	1	8	0	0	0
1165	0	19	2	0	0	1	1	7	0	0	0
1166	0	18	2	0	0	1	1	6	0	0	0
1167	0	19	2	0	0	0	1	5	0	0	0
1168	0	18	2	0	0	1	1	13	1	0	0
1169	1	18	2	0	0	1	1	10	0	0	0
1170	1	18	2	1	0	0	0	12	0	0	0
1171	0	18	2	0	0	0	1	8	0	0	0
1172	0	19	2		0	0	1	4	0	0	0
1173	0	18	2	1	0	0	1	3	0	0	0
1174	0	20	2	0	0	1	1	12	0	0	0
1175	0	18	2	0	0	1	1	4	0	0	0
1176	1	19	2	0	0	1	0	10	0	0	0
1177	0	18	2	0	0	1	1	8	0	0	0
1178	1	19	2	0	0	1	1	5	0	0	0
1179	0	18	2	0	0	0	1	4	0	0	0
1180	0	18	2	0	0	0	1	18	0	0	0
1181	1	19	2	0	0	0	2	7	0	0	0
1182	0	18	2	0	0	1	1	5	0	0	0
1183	1	19	2	0	0	1	1	8	0	0	0
1184	0	18	2	0	0	1	1	8	1	0	0
1185	0	19	2	0	0	1	1	6	1	0	0
1186	1	18	2	0	0	2	1	7	1	0	0
1187	1	20	2	0	0	0	1	3	0	0	0
1188	1	18	2	0	0	0	1	4	1	0	0
1189	0	18	2	1	0	1	1	4	0	0	0
1190	0	18	2	0	0	1	1	10	1	0	0
1191	0	19	2	0	0	1	1	10	0	0	0
1192	1	18	2	0	0	1	1	3	0	0	0
1193	1	18	2	0	0	0	0	5	1	0	0
1194	0	19	2	1	0	1	1	4	0	0	0
1195	0	18	2	0	0	1	1	5	0	0	0
1196	0	18	2	0	0	1	1	10	1	0	0
1197	0	18	2	0	0	1	1	12	0	0	0
1198	0	18	2	0	0	1	2	9	0	0	0
1199	0	18	2	0	0	1	1	14	0	0	0
1200	1	18	2	1	0	1	1	3	0	0	0
1201	0	18	2	0	0	3	2	8	1	1	0
1202	1	18	2	0	0	1	1	12	0	0	0
1203	0	18	2	0	0	1	1	12	0	0	0
1204	0	18	2	0	0	1	1	10	0	0	0
1205	0	18	2	1	0	1	1	5	0	0	0
1206	0	19	2	0	0	1	1	7	1	0	0
1207	0	19	2	0	0	1	1	18	0	0	0
1208	1	18	2	0	0	1	1	24	0	0	0
1209	0	19	2	1	0	1	1	6	1	0	0
1210	1	19	2	0	0	1	1	3	0	0	0
1211	0	18	2	0	0	0	1	7	0	0	0
1212	0	19	2	0	0	0	1	3	0	0	0
1213	0	18	2	0	0	0	1	5	0	0	0
1214	0	18	2	0	0	0	1	5	0	0	0
1215	0	19	2	1	0	0	0	8	0	0	0
1216	0	18	2	0	0	1	1	8	0	0	0
1217	0	18	2	0	0	1	1	6	0	0	0
1218	0	19	2	1	0	1	0	10	0	0	0
1219	0	19	2	0	0	1	1	18	0	0	0
1220	0	18	2	0	0	1	1	8	0	0	0
1221	0	19	2	0	0	1	1	6	0	0	0
1222	0	19	2	0	0	0	1	7	0	0	0
1223	0	18	2	0	0	1	1	8	0	0	0
1224	0	18	2	0	0	1	1	6	0	0	0
1225	0	18	2	1	0	1	1	7	0	0	0
1226	0	18	2	1	0	1	1	5	0	0	0
1227	0	19	2	0	0	0	1	3	0	0	0
1228	0	18	2	0	0	0	1	9	1	0	0
1229	1	19	2	0	0	1	1	7	0	0	0
1230	0	18	2	0	0	0	1	10	1	0	0
1231	0	19	2	1	0	1	1	4	0	0	0
1232	0	20	2	0	0	0	1	3	0	0	0
1233	0	22	2	0	0	1	1	20	0	0	0
1234	0	19	2	0	0	1	2	16	0	0	0
1235	0	18	2	0	0	1	1	7	0	0	0
1236	0	19	2	0	0	0	1	20	0	0	0
1237	0	19	2	0	0	1	1	5	0	0	0
1238	1	19	2	0	0	1	1	7	0	0	0
1239	0	18	2	0	1	1	1	4	0	1	0
1240	0	18	2	0	0	1	1	20	0	0	0
1241	0	19	2	0	0	1	1	5	0	0	0
1242	0	18	2	0	0	0	0	4	0	0	0
1243	0	19	2	0	0	1	1	6	1	0	0
1244	0	18	2	0	0	0	0	4	0	0	0
1245	0	19	2	0	0	0	1	20	1	0	0
1246	0	19	2	0	0	1	1	4	0	0	0
1247	0	18	2	0	0	1	1	14	1	0	0
1248	1	20	2	0	0	2	2	16	0	1	0
1249	0	19	2	0	0	0	0	5	0	0	0
1250	0	19	2	0	0	0	1	5	0	0	0
1251	1	19	2	0	0	1	2	4	0	0	0
1252	0	18	2	0	0	0	1	4	0	0	0
1253	0	18	2	0	0	1	2	12	0	0	0
1254	0	18	2	0	0	1	1	5	0	0	0
1255	0	18	2	0	0	1	1	7	0	0	0
1256	0	18	2	0	0	1	1	3	0	0	0
1257	0	19	2	0	0	2	1	6	0	0	0
1258	0	19	2	1	0	0	2	10	0	0	0
1259	0	19	2	0	0	2	1	5	0	0	0
1260	0	19	2	0	0	1	1	3	0	0	0
1261	0	18	2	0	0	1	1	6	0	0	0
1262	1	24	2	1	0	2	1	6	1	0	0
1263	0	19	2	0	0	0	1	6	1	0	0
1264	1	19	2	0	0	0	0	4	0	0	0
1265	0	18	2	1	0	0	0	2	0	0	0
1266	0	19	2	0	0	1	1	10	0	0	0
1267	1	18	2	0	0	2	1	10	0	0	0
1268	1	18	2	0	0	0	1	12	0	0	0
1269	1	18	2	0	0	0	0	10	0	0	0
1270	0	19	2	0	0	1	1	8	0	0	0
1271	0	18	2	1	0	1	0	10	0	0	0
1272	0	19	2	0	0	1	1	15	0	0	0
1273	1	18	2	1	0	0	0	3	0	0	0
1274	0	19	2	0	0	0	1	5	0	0	0
1275	0	18	2	0	0	0	0	17	0	0	0
1276	0	19	2	0	0	0	1	6	0	0	0
1277	1	19	2	0	0	0	1	24	1	0	0
1278	1	18	2	1	0	0	1	6	0	0	0
1279	0	19	2	0	0	1	1	6	0	0	0
1280	0	19	2	0	0	0	0	8	0	0	0
1281	1	18	2	0	0	1	1	7	0	0	0
1282	0	19	2	0	0	1	1	10	1	0	0
1283	0	19	2	0	0	1	1	8	0	0	0
1284	0	20	2	1	0	0	1	3	0	0	0
1285	0	18	2	0	0	1	0	8	0	0	0
1286	0	20	2	0	0	0	1	5	0	0	0
1287	0	23	2	1	0	1	1	1	1	0	0
1288	1	19	2	1	0	1	1	4	1	0	0
1289	0	18	2	0	0	1	1	9	0	0	0
1290	0	18	2	0	0	0	0	8	0	0	0
1291	1	18	2	0	1	1	2	22	0	1	0
1292	0	21	2	0	0	0	0	3	0	0	0
1293	1	18	2	1	0	1	1	8	0	0	0
1294	0	18	2	1	0	0	0	6	0	0	0
1295	0	21	2	0	0	1	1	16	1	0	0
1296	0	18	2	0	0	1	2	8	0	0	0
1297	0	19	2	0	0	1	1	5	0	0	0
1298	0	19	2	0	0	0	0	2	0	0	0
1299	1	18	2	1	0	0	0	3	1	0	0
1300	0	19	2	1	0	0	1	8	0	0	0
1301	0	18	2	1	0	1	2	6	0	0	0
1302	1	18	2	0	1	1	1	12	0	1	0
1303	1	19	2	0	0	0	0	6	0	0	0
1304	0	18	2	0	0	2	1	12	0	0	0
1305	0	18	2	0	0	0	1	10	0	0	0
1306	0	18	2	1	0	1	2	10	0	0	0
1307	0	18	2	0	0	1	1	12	0	0	0
1308	0	18	2	0	0	1	1	8	0	0	0
1309	0	18	2	0	0	1	1	14	0	0	0
1310	1	18	2	0	0	0	1	16	0	0	0
1311	0	19	2	0	0	1	1	12	0	0	0
1312	0	18	2	0	0	1	1	5	0	0	0
1313	0	19	2	0	0	1	1	8	0	0	0
1314	0	18	2	0	0	1	1	15	1	0	0
1315	0	18	2	1	0	0	1	15	0	0	0
1316	0	20	2	0	0	0	1	8	0	0	0
1317	1	19	2	0	0	1	0	10	0	0	0
1318	0	18	2	0	0	0	1	5	0	0	0
1319	0	20	2	0	0	0	1	10	0	0	0
1320	0	19	2	0	0	1	1	4	1	0	0
1321	0	18	2	0	0	0	1	12	0	0	0
1322	0	18	2	1	0	1	1	6	0	0	0
1323	1	18	2	0	0	0	0	5	0	0	0
1324	0	20	2	0	0	1	1	2	0	0	0
1325	0	18	2	0	0	1	2	10	0	0	0
1326	0	19	2	0	0	1	1	8	1	0	0
1327	0	19	2	0	0	1	1	6	0	0	0
1328	0	19	2	1	0	2	2	5	0	1	0
1329	0	18	2	1	0	1	1	12	0	0	0
1330	1	19	2	0	0	1	1	7	0	0	0
1331	0	18	2	0	0	2	1	10	1	0	0
1332	0	18	2	0	1	1	2	12	0	1	0
1333	0	18	2	0	0	0	1	7	0	0	0
1334	0	19	2	0	0	1	1	3	0	0	0
1335	0	19	2	0	0	0	0	7	0	0	0
1336	0	18	2	1	0	0	1	6	1	0	0
1337	0	19	2	0	0	1	1	3	0	0	0
1338	0	18	2	1	0	1	1	5	0	0	0
1339	0	19	2	0	0	0	1	7	1	0	0
1340	0	18	2	0	0	0	1	6	0	0	0
1341	0	19	2	1	0	2	1	5	0	0	0
1342	0	19	2	0	0	1	1	8	0	0	0
1343	0	18	2	0	0	1	0	6	0	0	0
1344	0	18	2	0	0	1	1	3	0	0	0
1345	0	19	2	0	0	0	1	6	0	0	0
1346	0	19	2	0	0	1	1	8	1	0	0
1347	0	19	2	0	0	1	0	3	0	0	0
1348	0	18	2	0	0	0	1	10	0	0	0
1349	0	19	2	0	0	1	1	7	0	0	0
1350	0	18	2	0	0	2	1	11	1	0	0
1351	0	18	2	0	0	0	0	9	1	0	0
1352	0	20	2	1	0	1	1	5	0	0	0
1353	0	19	2	1	0	1	2	3	0	0	0
1354	1	19	2	0	0	1	1	10	0	0	0
1355	0	19	2	1	0	1	1	4	0	0	0
1356	0	18	2	0	0	1	1	4	0	0	0
1357	0	20	2	0	0	0	1	15	0	0	0
1358	1	19	2	0	0	0	0	10	0	0	0
1359	1	18	2	0	0	0	0	8	0	0	0
1360	0	18	2	0	1	1	1	24	1	1	0
1361	0	19	2	1	0	2	1	7	0	0	0
1362	0	18	2	0	0	0	1	5	0	0	0
1363	1	19	2	0	0	2	2	10	1	1	0
1364	0	20	2	1	0	1	1	3	1	0	0
1365	0	19	2	0	0	1	1	7	1	0	0
1366	0	19	2	0	0	1	1	6	0	0	0
1367	1	18	2	1	0	1	1	9	0	0	0
1368	0	18	2	0	0	0	1	10	0	0	0
1369	0	19	2	0	0	1	1	17	0	0	0
1370	0	19	2	0	0	1	1	10	0	0	0
1371	0	18	2	0	0	1	1	15	0	0	0
1372	1	18	2	0	0	1	1	15	0	0	0
1373	1	19	2	1	0	0	0	8	0	0	0
1374	1	18	2	0	0	1	1	4	0	0	0
1375	0	19	2	0	0	1	1	6	0	0	0
1376	0	19	2	1	0	1	1	5	0	0	0
1377	0	18	2	0	0	2	1	6	1	0	0
1378	1	19	2	0	0	1	1	12	0	0	0
1379	1	18	2	1	0	0	1	10	0	0	0
1380	0	18	2	0	0	1	1	2	0	0	0
1381	0	19	2	0	0	0	1	5	1	0	0
1382	0	21	2	0	0	0	1	8	1	0	0
1383	0	19	2	1	0	2	1	10	0	0	0
1384	0	18	2	0	0	1	0	5	0	0	0
1385	0	18	2	0	0	0	1	12	0	0	0
1386	0	18	2	0	0	1	1	10	0	0	0
1387	0	19	2	0	0	0	1	8	0	0	0
1388	0	18	2	0	0	1	1	5	0	0	0
1389	0	19	2	1	0	1	0	20	1	0	0
1390	1	18	2	0	0	0	1	10	0	0	0
1391	0	18	2	1	0	1	1	7	0	0	0
1392	1	18	2	0	0	0	1	6	0	0	0
1393	0	18	2	1	0	1	1	10	0	0	0
1394	0	18	2	0	0	1	1	7	0	0	0
1395	1	18	2	0	0	1	1	8	0	0	0
1396	1	22	2	0	0	0	1	12	0	0	0
1397	0	18	2	0	0	0	1	4	1	0	0
1398	1	19	2	0	0	1	1	6	0	0	0
1399	1	19	2	0	0	0	0	10	0	0	0
1400	0	19	2	0	0	1	1	16	0	0	0
1401	1	18	2	1	0	1	1	5	0	0	0
1402	0	18	2	0	0	0	1	12	1	0	0
1403	1	18	2	1	1	1	1	5	0	1	0
1404	0	19	2	0	0	0	1	5	0	0	0
1405	1	18	2	0	0	1	2	5	0	0	0
1406	0	19	2	0	1	1	2	5	1	1	0
1407	1	19	2	0	0	1	1	15	0	0	0
1408	1	18	2	0	0	1	1	13	0	0	0
1409	1	19	2	0	1	1	1	10	0	1	0
1410	1	18	2	0	0	1	1	5	0	0	0
1411	1	18	2	0	0	1	1	10	1	0	0
1412	0	19	2	0	1	1	1	16	1	1	0
1413	0	18	2	1	0	1	2	6	0	0	0
1414	0	19	2	0	0	0	1	10	0	0	0
1415	1	19	2	0	0	1	1	4	0	0	0
1416	0	18	2	1	0	0	1	15	0	0	0
1417	0	18	2	0	0	1	1	6	0	0	0
1418	0	18	2	0	0	0	1	7	0	0	0
1419	0	19	2	0	0	1	1	7	0	0	0
1420	0	19	2	0	0	0	1	10	0	0	0
1421	0	18	2	0	0	1	2	12	1	0	0
1422	0	19	2	0	0	1	1	12	0	0	0
1423	0	18	2	0	1	1	1	5	0	1	0
1424	1	18	2	0	0	0	0	8	0	0	0
1425	0	18	2	0	0	1	1	5	1	0	0
1426	0	18	2	0	0	1	1	15	1	0	0
1427	0	18	2	0	0	0	1	8	0	0	0
1428	0	18	2	0	0	0	1	6	0	0	0
1429	0	18	2	1	0	1	1	15	0	0	0
1430	0	18	2	0	0	0	0	6	0	0	0
1431	0	19	2	0	0	0	1	10	1	0	0
1432	0	18	2	0	0	1	1	3	0	0	0
1433	0	20	2	0	0	0	1	4	0	0	0
1434	1	18	2	0	0	0	1	18	0	0	0
1435	0	19	2	1	0	1	1	3	0	0	0
1436	1	18	2	0	0	0	2	8	1	0	0
1437	0	18	2	0	0	1	1	6	0	0	0
1438	1	18	2	1	0	1	1	12	0	0	0
1439	1	18	2	0	0	1	1	9	0	0	0
1440	1	19	2	1	0	1	1	10	1	0	0
1441	0	22	2	1	0	1	1	13	1	0	0
1442	0	18	2	0	0	0	0	20	0	0	0
1443	0	19	2	0	0	1	1	12	0	0	0
1444	0	19	2	0	0	0	0	12	0	0	0
1445	0	19	2	1	0	1	1	5	0	0	0
1446	1	19	2	0	0	0	1	6	0	0	0
1447	0	19	2	0	0	0	1	5	0	0	0
1448	0	18	2	0	0	0	1	6	0	0	0
1449	1	18	2	0	0	1	1	12	0	0	0
1450	1	18	2	0	0	0	1	7	0	0	0
1451	0	18	2	0	0	0	1	8	1	0	0
1452	1	19	2	1	0	1	1	7	0	0	0
1453	0	18	2	0	0	1	1	16	0	0	0
1454	0	18	2	0	0	1	1	13	0	0	0
1455	0	19	2	0	0	0	1	6	0	0	0
1456	0	18	2	1	0	1	1	3	0	0	0
1457	0	18	2	1	0	0	1	10	0	0	0
1458	1	19	2	0	0	1	1	2	0	0	0
1459	0	19	2	0	0	0	1	2	0	0	0
1460	0	20	2	1	0	1	1	10	0	0	0
1461	0	19	2	0	0	0	1	17	1	0	0
1462	0	18	2	0	0	1	1	3	0	0	0
1463	1	18	2	1	0	1	1	5	0	0	0
1464	1	19	2	1	0	0	1	5	0	0	0
1465	1	19	2	1	0	1	1	16	0	0	0
1466	0	19	2	0	0	0	1	10	0	0	0
1467	0	19	2	0	0	1	1	8	1	0	0
1468	0	19	2	0	0	0	1	12	1	0	0
1469	1	18	2	0	0	2	2	16	0	1	0
1470	0	18	2	0	0	1	0	12	0	0	0
1471	0	19	2	0	0	1	1	7	0	0	0
1472	0	18	2	0	0	1	1	6	0	0	0
1473	0	20	2	0	0	1	1	10	0	0	0
1474	1	18	2	0	0	1	1	6	1	0	0
1475	1	18	2	1	0	0	0	14	1	0	0
1476	0	19	2	0	0	0	1	15	0	0	0
1477	0	19	2	0	0	1	1	17	0	0	0
1478	0	18	2	0	0	1	1	6	0	0	0
1479	1	19	2	0	0	0	1	5	0	0	0
1480	1	18	2	0	0	0	0	5	0	0	0
1481	1	19	2	0	0	0	1	5	0	0	0
1482	1	19	2	0	0	1	1	12	0	0	0
1483	0	18	2	0	0	0	1	15	0	0	0
1484	0	19	2	0	0	1	1	8	0	0	0
1485	0	18	2	0	0	0	1	15	0	0	0
1486	0	18	2	0	0	1	1	10	0	0	0
1487	0	18	2	0	0	1	1	10	0	0	0
1488	0	18	2	0	0	1	2	16	1	0	0
1489	0	19	2	0	0	1	0	6	0	0	0
1490	0	19	2	0	0	1	1	5	1	0	0
1491	1	18	2	0	0	2	1	5	0	0	0
1492	0	19	2	0	0	2	1	5	0	0	0
1493	0	19	2	0	0	1	1	5	1	0	0
1494	0	18	2	0	0	2	1	14	0	0	0
1495	0	20	2	0	0	1	1	6	1	0	0
1496	0	18	2	0	0	2	1	14	0	0	0
1497	0	19	2	0	0	0	0	5	0	0	0
1498	0	18	2	0	0	0	1	10	0	0	0
1499	0	18	2	1	0	1	1	7	1	0	0
1500	0	18	2	0	0	1	1	8	1	0	0
1501	1	18	2	1	0	1	1	8	0	0	0
1502	1	19	2	1	0	1	1	8	0	0	0
1503	0	19	2	0	0	1	1	7	0	0	0
1504	0	18	2	0	0	2	2	16	0	1	0
1505	0	19	2	1	0	0	1	6	1	0	0
1506	0	18	2	1	0	1	1	5	0	0	0
1507	0	19	2	0	0	0	1	12	1	0	0
1508	1	18	2	1	0	1	1	5	0	0	0
1509	0	18	2	0	0	0	1	6	0	0	0
1510	0	19	2	0	0	0	0	5	0	0	0
1511	0	19	2	1	0	1	1	3	0	0	0
1512	0	18	2	0	0	1	1	10	0	0	0
1513	0	19	2	1	0	0	1	3	0	0	0
1514	0	18	2	0	0	1	0	4	0	0	0
1515	0	18	2	0	0	1	1	13	0	0	0
1516	0	18	2	1	0	0	2	15	1	0	0
1517	0	18	2	0	0	1	1	15	0	0	0
1518	1	19	2	0	0	0	1	13	0	0	0
1519	0	19	2	1	0	0	1	12	1	0	0
1520	0	18	2	0	0	2	2	15	1	1	0
1521	0	18	2	0	0	2	2	4	0	1	0
1522	0	18	2	0	0	1	1	4	1	0	0
1523	0	18	2	0	0	0	1	12	0	0	0
1524	0	19	2	0	0	1	1	17	0	0	0
1525	0	21	2	1	0	1	1	10	1	0	0
1526	0	19	2	0	0	1	1	6	0	0	0
1527	1	19	2	1	0	0	1	6	0	0	0
1528	0	18	2	0	0	1	1	10	0	0	0
1529	1	18	2	0	0	1	0	4	0	0	0
1530	0	18	2	0	0	1	0	5	0	0	0
1531	0	19	2	0	0	1	2	12	0	0	0
1532	0	18	2	0	0	1	1	10	0	0	0
1533	0	18	2	0	0	1	1	15	0	0	0
1534	0	18	2	0	0	1	1	12	0	0	0
1535	0	19	2	0	0	0	1	15	0	0	0
1536	1	18	2	0	0	2	2	12	0	1	0
1537	0	18	2	0	0	1	1	10	0	0	0
1538	0	20	2	0	0	1	1	15	0	0	0
1539	1	19	2	0	0	1	2	12	0	0	0
1540	0	18	2	1	0	0	1	6	1	0	0
1541	1	18	2	0	0	1	1	6	0	0	0
1542	1	19	2	1	0	1	1	7	0	0	0
1543	1	18	2	0	0	1	1	6	0	0	0
1544	0	19	2	0	0	1	2	15	0	0	0
1545	1	19	2	0	0	1	1	10	0	0	0
1546	0	19	2	0	0	1	2	10	0	0	0
1547	0	18	2	0	0	0	1	5	0	0	0
1548	0	18	2	1	0	1	1	16	0	0	0
1549	1	20	2	0	0	1	1	8	1	0	0
1550	0	19	2	0	0	0	0	15	0	0	0
1551	1	19	2	0	0	1	1	16	0	0	0
1552	0	18	2	0	0	1	1	7	0	0	0
1553	0	18	2	0	0	2	1	16	1	0	0
1554	0	18	2	0	0	1	1	5	1	0	0
1555	0	18	2	1	0	1	1	8	0	0	0
1556	0	19	2	0	0	1	1	8	0	0	0
1557	1	19	2	0	0	1	2	6	0	0	0
1558	0	19	2	0	0	1	1	15	0	0	0
1559	1	18	2	0	0	3	1	10	0	0	0
1560	0	18	2	0	0	0	1	5	0	0	0
1561	1	19	1	1	0	1	1	10	0	0	0
1562	0	18	2	0	0	1	1	12	0	0	0
1563	1	18	2	1	0	1	1	6	0	0	0
1564	1	18	2	1	0	0	1	6	0	0	0
1565	0	19	2	0	0	0	0	6	1	0	0
1566	0	18	2	0	0	0	1	5	0	0	0
1567	0	19	2	0	0	2	1	10	0	0	0
1568	1	18	2	1	0	1	1	4	0	0	0
1569	1	20	2	1	0	0	0	10	0	0	0
1570	0	19	2	0	0	0	1	2	0	0	0
1571	0	19	2	0	0	1	1	3	0	0	0
1572	0	18	2	0	0	1	1	4	0	0	0
1573	1	18	2	0	0	2	1	11	1	0	0
1574	1	20	2	1	0	1	1	5	0	0	0
1575	1	18	2	0	0	1	1	8	0	0	0
1576	1	18	2	0	0	1	1	8	0	0	0
1577	0	19	2	0	0	0	1	10	0	0	0
1578	1	18	2	0	0	1	1	6	0	0	0
1579	0	19	2	0	0	1	1	8	0	0	0
1580	1	18	2	1	0	1	1	8	0	0	0
1581	1	19	2	0	0	0	0	0	0	0	0
1582	0	18	2	0	0	0	0	7	0	0	0
1583	0	18	2	0	0	1	1	8	0	0	0
1584	1	18	2	0	0	1	1	9	0	0	0
1585	1	19	2	0	0	1	1	10	0	0	0
1586	1	18	2	0	0	0	0	8	0	0	0
1587	1	21	2	1	0	0	1	6	0	0	0
1588	0	19	2	0	0	0	1	4	0	0	0
1589	0	19	2	0	0	1	1	12	0	0	0
1590	1	19	2	0	0	0	1	4	0	0	0
1591	0	18	2	0	0	1	1	8	0	0	0
1592	0	18	2	0	0	1	1	3	1	0	0
1593	0	18	2	0	0	0	1	9	0	0	0
1594	0	18	2	0	0	1	1	9	1	0	0
1595	0	18	2	0	0	1	1	9	1	0	0
1596	0	20	2	0	0	0	1	12	0	0	0
1597	1	18	2	0	0	2	2	15	0	1	0
1598	0	19	2	0	0	1	1	10	0	0	0
1599	1	18	2	0	0	0	1	5	0	0	0
1600	0	19	2	0	0	1	1	8	0	0	0
1601	0	19	2	0	0	1	1	10	0	0	0
1602	0	18	2	0	0	2	2	10	0	1	0
1603	0	19	2	0	0	1	1	14	0	0	0
1604	1	18	2	0	0	0	1	10	0	0	0
1605	0	18	2	0	0	1	2	10	0	0	0
1606	0	18	2	1	0	1	0	12	0	0	0
1607	1	19	2	0	0	1	1	6	0	0	0
1608	1	18	2	1	0	0	1	8	0	0	0
1609	0	18	2	0	0	0	1	3	1	0	0
1610	1	19	2	0	0	1	1	10	1	0	0
1611	1	18	2	0	0	1	1	13	0	0	0
1612	0	19	2	0	0	1	1	12	1	0	0
1613	0	19	2	0	0	0	1	15	0	0	0
1614	1	18	2	0	0	1	2	10	0	0	0
1615	0	18	2	0	0	1	1	7	0	0	0
1616	0	19	2	0	0	1	1	6	0	0	0
1617	0	19	2	0	0	1	1	8	0	0	0
1618	0	18	2	0	0	1	1	10	0	0	0
1619	0	19	2	0	0	1	1	10	0	0	0
1620	1	19	2	0	0	1	1	9	0	0	0
1621	0	19	2	0	0	0	0	8	0	0	0
1622	0	19	2	0	0	0	1	5	0	0	0
1623	1	19	2	0	0	1	1	8	0	0	0
1624	0	18	2	0	0	1	2	15	0	0	0
1625	1	18	2	0	0	0	0	9	0	0	0
1626	0	18	2	1	0	2	2	12	1	1	0
1627	1	19	2	0	0	1	1	12	0	0	0
1628	0	18	2	0	0	2	2	5	0	1	0
1629	0	19	2	0	0	1	1	8	0	0	0
1630	0	19	2	0	1	0	0	2	0	1	0
1631	1	18	2	1	0	1	1	12	0	0	0
1632	1	18	2	0	0	1	1	3	0	0	0
1633	1	18	2	0	0	1	1	5	0	0	0
1634	0	24	2	0	0	1	2	6	1	0	0
1635	0	18	2	0	0	0	1	5	0	0	0
1636	1	19	2	0	0	1	1	7	0	0	0
1637	0	18	2	0	0	1	1	12	0	0	0
1638	1	18	2	0	0	0	0	4	0	0	0
1639	1	20	2	0	0	0	1	3	0	0	0
1640	1	20	2	0	0	1	1	6	0	0	0
1641	1	20	2	0	0	0	2	12	0	0	0
1642	0	19	2	0	0	1	1	12	0	0	0
1643	0	19	2	0	0	1	1	12	0	0	0
1644	0	18	2	0	0	1	1	10	1	0	0
1645	0	19	2	1	0	1	1	3	1	0	0
1646	1	18	2	0	0	1	1	3	0	0	0
1647	0	18	2	0	0	1	1	7	0	0	0
1648	1	18	2	0	0	1	1	8	0	0	0
1649	0	19	2	0	0	1	1	6	0	0	0
1650	0	18	2	1	0	1	0	12	0	0	0
1651	1	18	2	0	0	0	0	12	0	0	0
1652	1	18	2	0	0	1	1	6	0	0	0
1653	0	18	2	0	0	0	0	5	0	0	0
1654	1	23	2	1	0	1	1	18	0	0	0
1655	0	19	2	0	0	1	1	12	1	0	0
1656	0	18	2	0	0	1	1	10	0	0	0
1657	1	19	2	0	0	0	1	10	0	0	0
1658	0	18	2	0	0	1	1	10	1	0	0
1659	0	19	2	0	0	0	1	12	0	0	0
1660	0	19	2	0	0	0	1	12	0	0	0
1661	0	19	2	0	0	1	1	7	1	0	0
1662	0	18	2	0	0	1	1	3	0	0	0
1663	1	19	2	0	0	1	1	12	0	0	0
1664	1	19	2	0	0	1	1	5	0	0	0
1665	0	19	2	0	0	2	2	5	0	1	0
1666	0	19	2	0	0	1	1	7	1	0	0
1667	0	19	2	0	0	1	0	23	0	0	0
1668	0	18	2	0	0	1	1	24	1	0	0
1669	1	19	2	0	0	0	1	8	0	0	0
1670	0	18	2	0	0	1	1	5	0	0	0
1671	0	18	2	0	0	1	1	8	0	0	0
1672	1	19	2	0	0	1	1	12	0	0	0
1673	1	18	2	0	0	0	0	10	0	0	0
1674	1	19	2	0	0	0	0	6	0	0	0
1675	1	19	2	0	0	1	1	16	0	0	0
1676	0	19	2	1	0	1	1	12	0	0	0
1677	0	18	2	0	0	1	1	10	0	0	0
1678	1	22	2	0	0	1	1	8	0	0	0
1679	0	18	2	0	0	0	0	5	0	0	0
1680	0	18	2	0	0	0	1	12	0	0	0
1681	0	19	2	0	0	0	0	10	0	0	0
1682	0	18	2	0	0	1	1	10	0	0	0
1683	1	18	2	0	0	0	1	7	0	0	0
1684	1	18	2	0	0	1	1	15	0	0	0
1685	0	19	2	0	0	1	0	12	0	0	0
1686	0	19	2	0	0	1	1	12	0	0	0
1687	1	18	2	0	0	1	1	12	0	0	0
1688	0	18	2	0	0	0	1	5	0	0	0
1689	1	18	2	0	0	1	1	6	0	0	0
1690	0	19	2	0	0	1	1	3	0	0	0
1691	0	18	2	0	0	1	1	10	0	0	0
1692	1	19	2	0	0	1	1	10	1	0	0
1693	0	18	2	1	0	1	1	12	0	0	0
1694	0	18	2	1	0	0	0	12	0	0	0
1695	0	18	2	1	0	1	1	20	0	0	0
1696	0	18	2	1	0	2	2	12	1	1	0
1697	0	21	2	0	0	1	2	15	1	0	0
1698	0	18	2	0	0	1	1	10	1	0	0
1699	0	18	2	0	1	1	1	15	1	1	0
1700	0	19	2	0	0	2	1	3	0	0	0
1701	0	19	2	0	0	0	1	3	0	0	0
1702	0	18	2	0	0	0	1	7	0	0	0
1703	0	18	2	1	0	1	1	8	0	0	0
1704	1	19	2	0	0	1	1	5	0	0	0
1705	0	19	2	0	0	0	0	15	0	0	0
1706	0	19	2	0	0	1	0	10	0	0	0
1707	0	19	2	0	0	0	1	5	0	0	0
1708	0	18	2	0	0	0	0	8	0	0	0
1709	0	18	2	1	0	1	2	17	0	0	0
1710	0	18	2	0	0	2	1	5	0	0	0
1711	0	18	2	0	0	1	1	10	0	0	0
1712	0	18	2	0	0	0	0	12	0	0	0
1713	1	19	2	0	0	1	1	16	0	0	0
1714	0	18	2	1	0	1	1	10	1	0	0
1715	0	18	2	0	0	0	0	2	0	0	0
1716	0	20	2	1	0	2	1	10	0	0	0
1717	0	19	2	0	0	0	1	5	0	0	0
1718	0	18	2	0	0	1	1	6	1	0	0
1719	1	19	2	0	0	1	0	1	0	0	0
1720	1	18	2	0	0	1	1	17	1	0	0
1721	1	18	2	0	0	1	0	10	0	0	0
1722	0	19	2	0	0	2	1	20	0	0	0
1723	0	18	2	0	0	2	2	16	1	1	0
1724	1	19	2	0	0	0	0	10	0	0	0
1725	0	18	2	0	0	2	2	12	1	1	0
1726	1	18	2	1	1	1	1	10	0	1	0
1727	0	18	2	1	0	1	1	8	0	0	0
1728	1	19	2	1	0	0	0	8	0	0	0
1729	0	18	2	0	0	0	1	9	1	0	0
1730	0	18	2	0	0	1	1	6	0	0	0
1731	1	19	2	0	0	1	2	12	0	0	0
1732	1	22	2	0	0	0	1	5	0	0	0
1733	1	18	2	0	0	1	1	8	0	0	0
1734	0	18	2	0	0	0	1	6	1	0	0
1735	1	20	2	0	0	1	1	6	0	0	0
1736	1	18	2	0	0	2	1	16	0	0	0
1737	0	20	2	0	0	1	0	14	0	0	0
1738	1	18	2	0	0	2	2	16	0	1	0
1739	1	18	2	0	0	0	1	3	0	0	0
1740	1	19	2	0	0	1	2	20	0	0	0
1741	0	19	2	0	0	0	1	14	0	0	0
1742	1	20	2	0	0	2	2	5	0	1	0
1743	0	18	2	0	0	1	2	8	0	0	0
1744	1	19	2	1	0	0	0	24	0	0	0
1745	1	18	2	0	0	1	1	14	0	0	0
1746	1	19	2	0	0	2	1	8	0	0	0
1747	0	19	2	0	0	2	1	10	1	0	0
1748	0	19	2	0	0	1	1	12	1	0	0
1749	1	19	2	1	0	2	1	24	1	0	0
1750	0	18	2	0	0	1	1	10	0	0	0
1751	1	19	2	1	0	0	1	8	0	0	0
1752	0	18	2	0	0	1	2	12	0	0	0
1753	0	18	2	1	0	1	2	15	0	0	0
1754	0	18	2	0	0	0	1	6	0	0	0
1755	1	19	2	0	0	1	1	10	0	0	0
1756	0	18	2	1	0	1	2	6	0	0	0
1757	0	19	2	0	0	1	1	8	0	0	0
1758	1	18	2	1	0	0	1	10	0	0	0
1759	1	19	2	0	0	0	1	10	0	0	0
1760	0	21	2	0	0	1	1	10	0	0	0
1761	0	18	2	0	0	0	1	5	1	0	0
1762	0	22	2	1	0	0	1	15	0	0	0
1763	0	18	2	0	0	0	0	8	0	0	0
1764	0	18	2	0	0	0	1	10	0	0	0
1765	1	19	2	0	0	2	2	12	0	1	0
1766	0	19	2	1	0	1	1	2	0	0	0
1767	0	18	2	0	0	2	1	10	1	0	0
1768	0	18	2	0	0	1	1	10	0	0	0
1769	0	19	2	0	0	1	2	24	0	0	0
1770	0	19	2	1	0	1	1	15	0	0	0
1771	1	19	2	0	0	1	1	8	1	0	0
1772	0	18	2	0	0	1	1	7	0	0	0
1773	0	18	2	0	0	2	1	6	0	0	0
1774	1	19	2	0	1	1	1	16	0	1	0
1775	0	18	2	0	0	1	1	8	0	0	0
1776	1	18	2	0	0	1	1	12	0	0	0
1777	0	20	2	0	0	0	1	10	0	0	0
1778	1	19	2	1	0	1	2	3	1	0	0
1779	0	18	2	1	0	0	1	6	0	0	0
1780	0	18	2	0	0	0	1	6	0	0	0
1781	0	19	2	0	0	1	1	15	1	0	0
1782	0	19	2	0	0	1	1	12	0	0	0
1783	0	18	2	1	0	1	1	12	0	0	0
1784	0	19	2	1	0	0	1	24	0	0	0
1785	0	19	2	0	0	1	1	9	0	0	0
1786	1	18	2	0	0	0	2	8	0	0	0
1787	1	18	2	0	0	0	1	12	0	0	0
1788	0	18	2	0	0	0	0	5	0	0	0
1789	0	18	2	1	0	2	1	10	1	0	0
1790	1	19	2	0	0	0	0	10	0	0	0
1791	1	19	2	0	0	1	1	24	0	0	0
1792	0	18	2	0	0	1	1	8	0	0	0
1793	1	19	2	0	0	1	1	2	0	0	0
1794	0	19	2	0	0	1	1	16	0	0	0
1795	1	20	2	0	0	2	2	12	0	1	0
1796	0	18	2	1	0	1	1	12	1	0	0
1797	0	18	2	0	0	0	1	15	0	0	0
1798	1	18	2	0	0	1	1	8	0	0	0
1799	1	19	2	1	0	1	1	24	0	0	0
1800	1	18	2	0	0	1	1	10	0	0	0
1801	0	18	2	0	0	1	1	12	0	0	0
1802	1	22	2	0	0	1	1	20	1	0	0
1803	0	18	2	1	0	1	1	12	0	0	0
1804	0	19	2	0	0	1	2	15	0	0	0
1805	0	18	2	0	0	1	1	8	0	0	0
1806	1	18	2	1	0	1	1	7	0	0	0
1807	0	21	2	1	0	2	2	7	1	1	0
1808	1	19	2	0	0	0	1	12	0	0	0
1809	0	18	2	0	0	1	2	7	0	0	0
1810	0	19	2	0	0	1	1	4	0	0	0
1811	0	19	2	0	1	1	1	10	1	1	0
1812	0	18	2	1	0	1	1	6	0	0	0
1813	1	18	2	1	0	0	0	16	0	0	0
1814	0	19	2	1	0	1	1	5	0	0	0
1815	0	19	2	1	0	0	0	6	0	0	0
1816	0	18	2	0	0	1	1	20	0	0	0
1817	0	19	2	1	0	2	2	3	1	1	0
1818	1	19	2	0	0	1	1	5	1	0	0
1819	0	19	2	0	0	0	0	8	0	0	0
1820	0	18	2	1	0	0	0	6	0	0	0
1821	1	19	2	1	0	1	1	6	0	0	0
1822	1	18	2	0	0	1	1	5	0	0	0
1823	0	18	2	1	0	1	1	5	0	0	0
1824	0	18	2	0	0	1	1	16	1	0	0
1825	0	19	2	0	0	0	1	9	1	0	0
1826	0	18	2	1	0	2	2	12	1	1	0
1827	0	19	2	0	0	0	2	15	0	0	0
1828	0	18	2	0	0	1	1	10	1	0	0
1829	0	19	2	0	0	0	1	10	0	0	0
1830	0	19	2	0	0	1	1	14	1	0	0
1831	0	19	2	0	0	0	2	6	0	0	0
1832	1	19	2	1	0	0	1	5	0	0	0
1833	0	18	2	0	0	2	2	8	1	1	0
1834	1	18	2	0	0	1	1	10	0	0	0
1835	1	19	2	1	0	1	2	5	1	0	0
1836	0	19	2	0	0	0	1	4	0	0	0
1837	1	19	2	0	0	1	1	10	0	0	0
1838	0	19	2	0	0	0	1	7	0	0	0
1839	0	19	2	0	0	1	1	15	0	0	0
1840	0	18	2	0	0	0	2	15	0	0	0
1841	1	19	2	0	0	0	1	12	0	0	0
1842	1	18	2	0	0	1	1	5	1	0	0
1843	0	18	2	0	0	0	1	12	0	0	0
1844	1	18	2	0	0	1	1	6	0	0	0
1845	1	18	2	0	0	1	1	10	0	0	0
1846	0	18	2	0	0	0	1	14	0	0	0
1847	0	19	2	0	0	1	1	16	1	0	0
1848	0	18	2	0	0	1	1	10	0	0	0
1849	1	20	2	0	0	1	1	8	0	0	0
1850	0	18	2	1	1	1	2	8	0	1	0
1851	0	18	2	0	0	0	0	8	0	0	0
1852	0	18	2	0	0	0	0	10	0	0	0
1853	0	18	2	0	0	1	1	6	1	0	0
1854	0	19	2	0	0	1	1	10	0	0	0
1855	1	18	2	0	0	0	0	15	0	0	0
1856	0	19	2	0	0	2	3	15	1	1	0
1857	0	18	2	0	0	1	1	6	0	0	0
1858	0	19	2	0	0	1	1	4	0	0	0
1859	0	18	2	0	0	1	1	8	0	0	0
1860	0	18	2	0	0	0	0	2	0	0	0
1861	0	18	2	0	1	1	1	12	1	1	0
1862	1	19	2	0	0	0	1	12	0	0	0
1863	0	18	2	0	0	1	1	6	0	0	0
1864	1	19	2	1	0	1	1	15	0	0	0
1865	1	19	2	0	0	0	2	12	0	0	0
1866	0	18	2	0	0	1	1	5	0	0	0
1867	0	19	2	0	0	1	1	16	0	0	0
1868	0	18	2	0	0	0	2	19	0	0	0
1869	0	18	2	0	0	0	1	4	0	0	0
1870	1	18	2	0	0	0	0	7	0	0	0
1871	0	18	2	0	0	1	1	8	0	0	0
1872	1	19	2	0	0	1	1	5	1	0	0
1873	1	18	2	0	0	0	1	3	1	0	0
1874	1	19	2	1	0	1	1	9	0	0	0
1875	0	18	2	0	0	0	1	12	0	0	0
1876	1	18	2	1	0	0	0	4	0	0	0
1877	1	18	2	0	0	0	1	10	1	0	0
1878	0	19	2	0	0	1	1	10	0	0	0
1879	0	18	2	0	0	0	1	16	0	0	0
1880	1	18	2	0	0	2	3	12	0	1	0
1881	1	18	2	0	0	1	1	8	0	0	0
1882	0	18	2	1	0	0	0	10	0	0	0
1883	0	18	2	0	0	1	1	14	0	0	0
1884	0	18	2	0	0	1	1	4	0	0	0
1885	1	19	2	0	0	1	1	6	0	0	0
1886	1	18	2	0	0	0	1	6	0	0	0
1887	0	18	2	0	0	0	1	10	0	0	0
1888	0	19	2	0	0	1	1	5	0	0	0
1889	0	19	2	0	0	1	1	6	0	0	0
1890	0	18	2	0	0	2	3	3	0	1	0
1891	0	19	2	0	0	3	2	10	1	1	0
1892	1	18	2	0	0	1	0	24	0	0	0
1893	0	18	2	0	0	0	1	5	0	0	0
1894	0	18	2	0	1	0	1	10	0	1	0
1895	0	18	2	0	0	0	1	8	0	0	0
1896	0	19	2	0	0	0	0	9	0	0	0
1897	0	18	2	1	0	1	0	4	0	0	0
1898	0	18	2	1	0	0	1	5	0	0	0
1899	0	19	2	0	0	0	0	2	0	0	0
1900	0	18	2	0	0	0	1	10	0	0	0
1901	1	18	2	0	0	1	1	18	1	0	0
1902	1	19	2	0	0	1	1	6	0	0	0
1903	1	18	2	0	0	1	2	5	0	0	0
1904	1	18	2	0	0	1	1	5	1	0	0
1905	1	18	2	0	0	1	1	10	0	0	0
1906	1	19	2	1	0	1	1	10	0	0	0
1907	0	19	2	1	0	1	1	10	0	0	0
1908	1	18	2	0	0	1	2	18	0	0	0
1909	0	18	2	0	0	1	1	5	0	0	0
1910	0	19	2	0	0	1	1	6	0	0	0
1911	1	18	2	1	0	1	1	12	0	0	0
1912	0	19	2	0	0	1	1	8	0	0	0
1913	0	19	2	0	0	1	1	10	0	0	0
1914	0	19	2	1	0	0	1	12	0	0	0
1915	1	19	2	1	1	1	1	5	0	1	0
1916	0	18	2	0	0	2	1	12	0	0	0
1917	0	18	2	0	0	0	1	2	1	0	0
1918	0	19	2	0	1	2	2	24	1	1	0
1919	0	18	2	0	0	0	1	13	0	0	0
1920	1	18	2	1	0	1	1	9	1	0	0
1921	1	18	2	0	0	1	2	14	0	0	0
1922	0	18	2	0	0	0	1	5	0	0	0
1923	0	18	2	0	0	0	1	10	0	0	0
1924	0	18	2	1	0	1	1	24	0	0	0
1925	1	19	2	0	0	1	1	24	0	0	0
1926	1	18	2	0	0	1	2	12	0	0	0
1927	0	19	2	0	0	1	1	10	1	0	0
1928	0	19	2	0	0	1	1	24	0	0	0
1929	0	18	2	0	0	1	1	10	1	0	0
1930	1	18	2	0	0	1	0	20	1	0	0
1931	1	18	2	0	0	1	1	14	0	0	0
1932	1	19	2	0	0	2	1	12	0	0	0
1933	1	18	2	0	0	1	1	12	0	0	0
1934	0	19	2	0	0	0	1	5	1	0	0
1935	0	18	2	1	0	1	0	5	0	0	0
1936	0	19	2	0	0	1	1	8	1	0	0
1937	0	18	2	1	0	1	1	5	0	0	0
1938	0	18	2	0	0	1	1	12	1	0	0
1939	1	19	2	1	0	2	1	8	0	0	0
1940	0	18	2	0	0	2	1	8	1	0	0
1941	0	18	2	0	0	1	1	24	0	0	0
1942	1	19	2	1	0	1	1	8	0	0	0
1943	1	19	2	0	0	1	1	8	0	0	0
1944	0	19	2	0	0	1	1	7	0	0	0
1945	1	18	2	1	0	0	1	10	0	0	0
1946	1	19	2	0	0	2	2	14	0	1	0
1947	0	18	2	0	0	1	1	12	1	0	0
1948	0	18	2	0	0	0	1	8	1	0	0
1949	0	18	2	0	0	0	1	10	0	0	0
1950	1	18	2	1	0	1	1	14	0	0	0
1951	0	18	2	0	0	1	2	8	0	0	0
1952	1	19	2	1	0	0	0	12	0	0	0
1953	0	19	2	0	0	1	1	5	1	0	0
1954	0	19	2	0	0	1	1	6	0	0	0
1955	0	18	2	0	0	1	1	8	0	0	0
1956	1	18	2	0	0	0	1	8	0	0	0
1957	1	19	2	1	0	0	0	12	0	0	0
1958	0	19	2	0	0	0	1	12	0	0	0
1959	0	18	2	1	0	1	1	24	0	0	0
1960	1	18	2	0	0	0	0	20	0	0	0
1961	0	18	2	0	1	1	2	16	1	1	0
1962	0	18	2	1	0	0	1	5	0	0	0
1963	1	18	2	0	0	0	1	14	0	0	0
1964	1	18	2	0	0	0	1	6	0	0	0
1965	1	19	2	0	0	2	2	10	0	1	0
1966	1	18	2	0	0	0	1	8	0	0	0
1967	0	19	2	0	0	0	1	12	0	0	0
1968	1	19	2	0	0	1	1	8	0	0	0
1969	0	18	2	0	0	1	2	7	1	0	0
1970	0	19	2	0	0	1	1	20	0	0	0
1971	0	18	2	0	0	1	2	10	0	0	0
1972	1	18	2	0	0	0	1	10	0	0	0
1973	0	18	2	0	0	0	1	10	0	0	0
1974	0	19	2	1	0	2	2	4	0	1	0
1975	1	19	2	0	0	1	1	3	0	0	0
1976	1	18	2	0	0	0	1	8	0	0	0
1977	0	18	2	0	0	1	1	10	0	0	0
1978	1	18	2	0	0	1	1	6	0	0	0
1979	0	19	2	0	0	0	1	12	0	0	0
1980	1	19	2	0	0	1	1	20	0	0	0
1981	1	18	2	0	0	0	1	12	0	0	0
1982	0	18	2	0	0	0	1	12	0	0	0
1983	0	18	2	0	0	1	1	16	0	0	0
1984	0	19	2	0	0	1	1	17	0	0	0
1985	0	18	2	0	0	1	1	8	1	0	0
1986	0	19	2	0	0	0	0	10	1	0	0
1987	1	19	2	1	0	0	0	4	0	0	0
1988	0	18	2	0	0	0	1	6	0	0	0
1989	0	18	2	0	0	1	1	10	1	0	0
1990	0	19	2	0	0	0	1	8	0	0	0
1991	0	19	2	0	0	1	1	19	0	0	0
1992	1	19	2	1	0	0	1	24	0	0	0
1993	0	18	2	0	0	2	1	7	1	0	0
1994	0	18	2	0	0	1	1	8	1	0	0
1995	0	18	2	0	0	1	1	7	0	0	0
1996	0	20	2	1	0	1	1	14	0	0	0
1997	0	18	2	0	1	2	2	5	0	1	0
1998	0	19	2	0	0	0	0	17	0	0	0
1999	0	19	2	1	0	0	1	12	0	0	0
[truncated: 2,112 more rows]
